# Supplementary material for: Bis[2-(2-pyridylmethyl­amino)ethane­sulfonato-κ3 N,N′,O]zinc(II)
Source: Acta Crystallogr Sect E Struct Rep Online. 2009 Jun 6;65(Pt 7):m706. doi: 10.1107/S1600536809019990 (PMC2969410; doi:10.1107/S1600536809019990)
Supplement: Supplementary file 1 [file e-65-0m706-sup1.cif]

##############################################################################
###                                                                        ###
###        Electronic paper (Acta Crystallographica Section E)             ###
###                                                                        ###
##############################################################################
#                                                                            #
# This CIF contains the data in a paper accepted for publication in Acta     #
# Crystallographica Section E. It conforms to the requirements of Notes      #
# for Authors for Section E, and has been peer reviewed under the auspices   #
# of the IUCr Commission on Journals.                                        #
#                                                                            #
# Full details of the Crystallographic Information File format               #
# are given in the paper "The Crystallographic Information File (CIF):       #
# a New Standard Archive File for Crystallography" by S. R. Hall, F. H.      #
# Allen and I. D. Brown [Acta Cryst. (1991), A47, 655-685].                  #
#                                                                            #
# The current version of the core CIF dictionary is obtainable from          #
# ftp://ftp.iucr.org/pub/cif_core.dic. The current version number is 2.4.    #
#                                                                            #
# Software is freely available for graphical display of the structure(s) in  #
# this CIF.  For information consult the CIF home page http://www.iucr.org/  #
# cif/home.html                                                              #
#                                                                            #
# This file may be used for bona fide research purposes within the           #
# scientific community so long as proper attribution is given to the journal # 
# article from which it was obtained.                                        #
#                                                                            #
##############################################################################
                                             
data_global
_audit_creation_method     'SHELXL-97'
_journal_date_recd_electronic     2009-05-25
_journal_date_accepted     2009-05-26
_journal_name_full     'Acta Crystallographica, Section E'
_journal_year     2009
_journal_volume     65
_journal_issue      7
_journal_page_first     m706
_journal_page_last     m706
_journal_paper_category     QM
_journal_coeditor_code     AT2794
_publ_contact_author_name     'Prof. Zhong-Xiang Du'
_publ_contact_author_address
;
Department of Chemistry, Luoyang Normal University,
Luoyang, Henan 471022
People's Republic of China
;
_publ_contact_author_email     dzx6281@126.com
_publ_contact_author_fax     '86 379 65515378'
_publ_contact_author_phone     '86 379 65515378 '
_publ_section_title
;\
Bis[2-(2-pyridylmethylamino)ethanesulfonato-\k^3^<i>N</i>,<i>N</i>',<i>O</i>]\
zinc(II)
;
loop_
    _publ_author_name
    _publ_author_footnote
    _publ_author_address
    'Zhong-Xiang Du' ?
;
Department of Chemistry
Luoyang Normal University
Luoyang
Henan 471022
People's Republic of China
;
    'Gui-Ying Zhang' ?
;
Department of Chemistry
Luoyang Normal University
Luoyang
Henan 471022
People's Republic of China
;
_publ_section_synopsis     .
data_I
_audit_creation_method     SHELXL-97
_chemical_name_systematic
;
Bis[2-(2-pyridylmethylamino)ethanesulfonato-
\k^3^<i>N</i>,<i>N</i>',<i>O</i>]zinc(II
;
_chemical_name_common     ?
_chemical_formula_moiety     'C16 H22 N4 O6 S2 Zn'
_chemical_formula_sum     'C16 H22 N4 O6 S2 Zn'
_chemical_formula_iupac     '[Zn (C8 H11 N2 O3 S)2]'
_chemical_formula_weight     495.87
_chemical_melting_point     ?
_symmetry_cell_setting     monoclinic
_symmetry_space_group_name_H-M     'P 21/c'
_symmetry_space_group_name_Hall     '-P 2ybc'
loop_
    _symmetry_equiv_pos_as_xyz
    'x, y, z'
    '-x, y+1/2, -z+1/2'
    '-x, -y, -z'
    'x, -y-1/2, z-1/2'
_cell_length_a     9.6288(13)
_cell_length_b     10.0047(13)
_cell_length_c     11.3624(15)
_cell_angle_alpha     90.00
_cell_angle_beta     105.9650(10)
_cell_angle_gamma     90.00
_cell_volume     1052.4(2)
_cell_formula_units_Z     2
_cell_measurement_reflns_used     4168
_cell_measurement_theta_min     2.76
_cell_measurement_theta_max     28.16
_cell_measurement_temperature     291(2)
_exptl_crystal_description     block
_exptl_crystal_colour     colourless
_exptl_crystal_size_max     0.50
_exptl_crystal_size_mid     0.39
_exptl_crystal_size_min     0.29
_exptl_crystal_density_diffrn     1.565
_exptl_crystal_density_meas     ?
_exptl_crystal_density_method     'not measured'
_exptl_crystal_F_000     512
_exptl_absorpt_coefficient_mu     1.405
_exptl_absorpt_correction_type     multi-scan
_exptl_absorpt_process_details     '(SADABS; Sheldrick, 1996)'
_exptl_absorpt_correction_T_min     0.5400
_exptl_absorpt_correction_T_max     0.6885
_exptl_special_details
;
;
_diffrn_ambient_temperature     291(2)
_diffrn_radiation_type     MoK\a
_diffrn_radiation_wavelength     0.71073
_diffrn_radiation_source     'fine-focus sealed tube'
_diffrn_radiation_monochromator     graphite
_diffrn_measurement_device_type     'Bruker APEXII CCD area-detector'
_diffrn_measurement_method     '\f and \w'
_diffrn_detector_area_resol_mean     ?
_diffrn_reflns_number     6318
_diffrn_reflns_av_R_equivalents     0.0124
_diffrn_reflns_av_sigmaI/netI     0.0152
_diffrn_reflns_theta_min     2.76
_diffrn_reflns_theta_max     27.50
_diffrn_reflns_theta_full     27.50
_diffrn_measured_fraction_theta_max     1.000
_diffrn_measured_fraction_theta_full     1.000
_diffrn_reflns_limit_h_min     -11
_diffrn_reflns_limit_h_max     12
_diffrn_reflns_limit_k_min     -9
_diffrn_reflns_limit_k_max     12
_diffrn_reflns_limit_l_min     -14
_diffrn_reflns_limit_l_max     14
_diffrn_standards_number     0
_diffrn_standards_interval_count     ?
_diffrn_standards_interval_time     ?
_diffrn_standards_decay_%     ?
_refine_special_details
;
Refinement of <i>F</i>^2^ against ALL reflections. The weighted <i>R</i>-factor
<i>wR</i> and
goodness of fit <i>S</i> are based on <i>F</i>^2^, conventional
<i>R</i>-factors <i>R</i> are based
on <i>F</i>, with <i>F</i> set to zero for negative <i>F</i>^2^. The threshold
expression of
<i>F</i>^2^ > \s(<i>F</i>^2^) is used only for calculating <i>R</i>-factors(gt)
<i>etc</i>. and is
not relevant to the choice of reflections for refinement. <i>R</i>-factors
based
on <i>F</i>^2^ are statistically about twice as large as those based on
<i>F</i>, and <i>R</i>-
factors based on ALL data will be even larger.
;
_reflns_number_total     2419
_reflns_number_gt     2221
_reflns_threshold_expression     I>2\s(I)
_refine_ls_structure_factor_coef     Fsqd
_refine_ls_matrix_type     full
_refine_ls_R_factor_all     0.0254
_refine_ls_R_factor_gt     0.0228
_refine_ls_wR_factor_gt     0.0604
_refine_ls_wR_factor_ref     0.0620
_refine_ls_goodness_of_fit_ref     1.074
_refine_ls_restrained_S_all     1.074
_refine_ls_number_reflns     2419
_refine_ls_number_parameters     137
_refine_ls_number_restraints     0
_refine_ls_hydrogen_treatment     mixed
_refine_ls_weighting_scheme     calc
_refine_ls_weighting_details
         'calc w=1/[\s^2^(Fo^2^)+(0.0322P)^2^+0.3355P] where P=(Fo^2^+2Fc^2^)/3'
_atom_sites_solution_hydrogens     geom
_atom_sites_solution_primary     direct
_atom_sites_solution_secondary     difmap
_refine_ls_shift/su_max     0.001
_refine_ls_shift/su_mean     0.001
_refine_diff_density_max     0.229
_refine_diff_density_min     -0.382
_refine_ls_extinction_method     none
_refine_ls_extinction_coef     ?
loop_
    _atom_type_symbol
    _atom_type_description
    _atom_type_scat_dispersion_real
    _atom_type_scat_dispersion_imag
    _atom_type_scat_source
    'C' 'C' 0.0033 0.0016
                         'International Tables Vol C Tables 4.2.6.8 and 6.1.1.4'
    'H' 'H' 0.0000 0.0000
                         'International Tables Vol C Tables 4.2.6.8 and 6.1.1.4'
    'N' 'N' 0.0061 0.0033
                         'International Tables Vol C Tables 4.2.6.8 and 6.1.1.4'
    'O' 'O' 0.0106 0.0060
                         'International Tables Vol C Tables 4.2.6.8 and 6.1.1.4'
    'S' 'S' 0.1246 0.1234
                         'International Tables Vol C Tables 4.2.6.8 and 6.1.1.4'
    'Zn' 'Zn' 0.2839 1.4301
                         'International Tables Vol C Tables 4.2.6.8 and 6.1.1.4'
_computing_data_collection     'APEX2 (Bruker, 2004)'
_computing_cell_refinement     'SAINT (Bruker, 2004)'
_computing_data_reduction     'SAINT (Bruker, 2004)'
_computing_structure_solution     'SHELXS97 (Sheldrick, 2008)'
_computing_structure_refinement     'SHELXL97 (Sheldrick, 2008)'
_computing_molecular_graphics     'SHELXTL (Sheldrick, 2008)'
_computing_publication_material     'SHELXTL (Sheldrick, 2008)'
loop_
    _atom_site_type_symbol
    _atom_site_label
    _atom_site_fract_x
    _atom_site_fract_y
    _atom_site_fract_z
    _atom_site_U_iso_or_equiv
    _atom_site_adp_type
    _atom_site_calc_flag
    _atom_site_refinement_flags
    _atom_site_occupancy
    _atom_site_disorder_assembly
    _atom_site_disorder_group
    Zn Zn1 0.5000 0.0000 0.5000 0.02437(8) Uani d S 1 . .
    S S1 0.63235(4) 0.29294(4) 0.45567(3) 0.02858(10) Uani d . 1 . .
    O O1 0.57188(13) 0.16226(11) 0.40792(10) 0.0375(3) Uani d . 1 . .
    O O2 0.55332(14) 0.40018(12) 0.37950(10) 0.0428(3) Uani d . 1 . .
    O O3 0.78676(14) 0.30037(16) 0.47547(13) 0.0573(4) Uani d . 1 . .
    N N1 0.27433(14) 0.03618(13) 0.39160(12) 0.0309(3) Uani d . 1 . .
    N N2 0.42452(13) 0.13247(12) 0.61609(11) 0.0274(3) Uani d . 1 . .
    C C1 0.2143(2) 0.02195(18) 0.27020(16) 0.0412(4) Uani d . 1 . .
    H H1 0.2677 -0.0185 0.2232 0.049 Uiso calc R 1 . .
    C C2 0.0760(2) 0.0655(3) 0.2137(2) 0.0633(6) Uani d . 1 . .
    H H2 0.0370 0.0549 0.1297 0.076 Uiso calc R 1 . .
    C C3 -0.0031(2) 0.1249(3) 0.2834(2) 0.0746(7) Uani d . 1 . .
    H H3 -0.0961 0.1558 0.2468 0.090 Uiso calc R 1 . .
    C C4 0.05670(19) 0.1385(2) 0.4085(2) 0.0584(5) Uani d . 1 . .
    H H4 0.0044 0.1775 0.4571 0.070 Uiso calc R 1 . .
    C C5 0.19633(16) 0.09248(16) 0.45981(15) 0.0350(3) Uani d . 1 . .
    C C6 0.26892(17) 0.10136(17) 0.59524(15) 0.0360(3) Uani d . 1 . .
    H H6A 0.2233 0.1707 0.6313 0.043 Uiso calc R 1 . .
    H H6B 0.2584 0.0171 0.6342 0.043 Uiso calc R 1 . .
    C C7 0.44409(17) 0.27835(15) 0.59923(13) 0.0303(3) Uani d . 1 . .
    H H7A 0.4184 0.3273 0.6639 0.036 Uiso calc R 1 . .
    H H7B 0.3796 0.3066 0.5217 0.036 Uiso calc R 1 . .
    C C8 0.59850(16) 0.31189(15) 0.60131(13) 0.0292(3) Uani d . 1 . .
    H H8A 0.6637 0.2542 0.6599 0.035 Uiso calc R 1 . .
    H H8B 0.6190 0.4034 0.6287 0.035 Uiso calc R 1 . .
    H H1N 0.4634(18) 0.1133(17) 0.6913(16) 0.032(4) Uiso d . 1 . .
loop_
    _atom_site_aniso_label
    _atom_site_aniso_U_11
    _atom_site_aniso_U_22
    _atom_site_aniso_U_33
    _atom_site_aniso_U_12
    _atom_site_aniso_U_13
    _atom_site_aniso_U_23
    Zn1 0.02484(13) 0.02218(13) 0.02641(12) 0.00349(8) 0.00760(9) -0.00102(8)
    S1 0.03239(19) 0.02599(19) 0.02848(17) 0.00050(14) 0.01027(14) 0.00143(13)
    O1 0.0591(7) 0.0267(6) 0.0308(5) -0.0037(5) 0.0194(5) -0.0023(4)
    O2 0.0672(8) 0.0301(6) 0.0319(5) 0.0094(5) 0.0148(5) 0.0068(5)
    O3 0.0353(7) 0.0786(11) 0.0625(8) -0.0049(6) 0.0208(6) -0.0068(7)
    N1 0.0272(6) 0.0305(6) 0.0330(6) 0.0024(5) 0.0051(5) 0.0010(5)
    N2 0.0307(6) 0.0268(6) 0.0253(6) 0.0022(5) 0.0087(5) 0.0003(5)
    C1 0.0404(9) 0.0424(10) 0.0366(8) -0.0027(7) 0.0035(7) 0.0020(7)
    C2 0.0453(11) 0.0799(16) 0.0501(11) -0.0037(11) -0.0114(9) 0.0067(11)
    C3 0.0310(10) 0.097(2) 0.0817(16) 0.0137(11) -0.0080(10) 0.0102(15)
    C4 0.0270(8) 0.0691(14) 0.0786(14) 0.0112(9) 0.0137(9) 0.0001(11)
    C5 0.0259(7) 0.0329(8) 0.0474(9) 0.0013(6) 0.0118(6) 0.0005(7)
    C6 0.0327(8) 0.0387(9) 0.0430(8) 0.0013(7) 0.0210(7) -0.0030(7)
    C7 0.0367(8) 0.0245(7) 0.0313(7) 0.0042(6) 0.0120(6) -0.0028(6)
    C8 0.0348(7) 0.0268(7) 0.0241(6) -0.0009(6) 0.0048(5) -0.0029(5)
_geom_special_details
;
All e.s.d.'s (except the e.s.d. in the dihedral angle between two l.s. planes)
are estimated using the full covariance matrix. The cell e.s.d.'s are taken
into account individually in the estimation of e.s.d.'s in distances, angles
and torsion angles; correlations between e.s.d.'s in cell parameters are only
used when they are defined by crystal symmetry. An approximate (isotropic)
treatment of cell e.s.d.'s is used for estimating e.s.d.'s involving l.s.
planes.
;
loop_
    _geom_bond_atom_site_label_1
    _geom_bond_atom_site_label_2
    _geom_bond_site_symmetry_2
    _geom_bond_distance
    _geom_bond_publ_flag
    Zn1 N2 . 2.1336(12) yes
    Zn1 N2 3_656 2.1336(12) ?
    Zn1 O1 . 2.1465(11) yes
    Zn1 O1 3_656 2.1465(11) ?
    Zn1 N1 3_656 2.2130(13) ?
    Zn1 N1 . 2.2130(13) yes
    S1 O3 . 1.4431(13) ?
    S1 O2 . 1.4549(12) ?
    S1 O1 . 1.4727(11) ?
    S1 C8 . 1.7825(15) ?
    N1 C5 . 1.342(2) ?
    N1 C1 . 1.349(2) ?
    N2 C6 . 1.4841(19) ?
    N2 C7 . 1.4908(19) ?
    N2 H1N . 0.856(17) ?
    C1 C2 . 1.380(3) ?
    C1 H1 . 0.9300 ?
    C2 C3 . 1.376(4) ?
    C2 H2 . 0.9300 ?
    C3 C4 . 1.386(3) ?
    C3 H3 . 0.9300 ?
    C4 C5 . 1.388(2) ?
    C4 H4 . 0.9300 ?
    C5 C6 . 1.508(2) ?
    C6 H6A . 0.9700 ?
    C6 H6B . 0.9700 ?
    C7 C8 . 1.518(2) ?
    C7 H7A . 0.9700 ?
    C7 H7B . 0.9700 ?
    C8 H8A . 0.9700 ?
    C8 H8B . 0.9700 ?
loop_
    _geom_angle_atom_site_label_1
    _geom_angle_atom_site_label_2
    _geom_angle_atom_site_label_3
    _geom_angle_site_symmetry_1
    _geom_angle_site_symmetry_3
    _geom_angle
    _geom_angle_publ_flag
    N2 Zn1 N2 . 3_656 180.0 ?
    N2 Zn1 O1 . . 92.40(5) yes
    N2 Zn1 O1 3_656 . 87.60(4) yes
    N2 Zn1 O1 . 3_656 87.60(5) ?
    N2 Zn1 O1 3_656 3_656 92.40(5) ?
    O1 Zn1 O1 . 3_656 180.0 ?
    N2 Zn1 N1 . 3_656 101.93(5) yes
    N2 Zn1 N1 3_656 3_656 78.06(5) ?
    O1 Zn1 N1 . 3_656 89.78(5) yes
    O1 Zn1 N1 3_656 3_656 90.22(5) ?
    N2 Zn1 N1 . . 78.06(5) yes
    N2 Zn1 N1 3_656 . 101.94(5) ?
    O1 Zn1 N1 . . 90.22(5) yes
    O1 Zn1 N1 3_656 . 89.78(5) ?
    N1 Zn1 N1 3_656 . 180.0 ?
    O3 S1 O2 . . 113.74(9) ?
    O3 S1 O1 . . 112.90(8) ?
    O2 S1 O1 . . 110.27(7) ?
    O3 S1 C8 . . 107.06(8) ?
    O2 S1 C8 . . 105.93(7) ?
    O1 S1 C8 . . 106.36(7) ?
    S1 O1 Zn1 . . 129.76(6) ?
    C5 N1 C1 . . 118.96(14) ?
    C5 N1 Zn1 . . 111.53(10) ?
    C1 N1 Zn1 . . 129.14(12) ?
    C6 N2 C7 . . 110.03(12) ?
    C6 N2 Zn1 . . 105.77(9) ?
    C7 N2 Zn1 . . 116.88(9) ?
    C6 N2 H1N . . 104.9(12) ?
    C7 N2 H1N . . 108.2(12) ?
    Zn1 N2 H1N . . 110.4(11) ?
    N1 C1 C2 . . 122.03(19) ?
    N1 C1 H1 . . 119.0 ?
    C2 C1 H1 . . 119.0 ?
    C3 C2 C1 . . 118.96(19) ?
    C3 C2 H2 . . 120.5 ?
    C1 C2 H2 . . 120.5 ?
    C2 C3 C4 . . 119.55(18) ?
    C2 C3 H3 . . 120.2 ?
    C4 C3 H3 . . 120.2 ?
    C3 C4 C5 . . 118.7(2) ?
    C3 C4 H4 . . 120.7 ?
    C5 C4 H4 . . 120.7 ?
    N1 C5 C4 . . 121.82(16) ?
    N1 C5 C6 . . 115.98(13) ?
    C4 C5 C6 . . 122.19(16) ?
    N2 C6 C5 . . 109.85(12) ?
    N2 C6 H6A . . 109.7 ?
    C5 C6 H6A . . 109.7 ?
    N2 C6 H6B . . 109.7 ?
    C5 C6 H6B . . 109.7 ?
    H6A C6 H6B . . 108.2 ?
    N2 C7 C8 . . 111.86(12) ?
    N2 C7 H7A . . 109.2 ?
    C8 C7 H7A . . 109.2 ?
    N2 C7 H7B . . 109.2 ?
    C8 C7 H7B . . 109.2 ?
    H7A C7 H7B . . 107.9 ?
    C7 C8 S1 . . 112.98(10) ?
    C7 C8 H8A . . 109.0 ?
    S1 C8 H8A . . 109.0 ?
    C7 C8 H8B . . 109.0 ?
    S1 C8 H8B . . 109.0 ?
    H8A C8 H8B . . 107.8 ?
loop_
    _geom_torsion_atom_site_label_1
    _geom_torsion_atom_site_label_2
    _geom_torsion_atom_site_label_3
    _geom_torsion_atom_site_label_4
    _geom_torsion_site_symmetry_1
    _geom_torsion_site_symmetry_2
    _geom_torsion_site_symmetry_3
    _geom_torsion_site_symmetry_4
    _geom_torsion
    _geom_torsion_publ_flag
    O3 S1 O1 Zn1 . . . . 103.94(10) ?
    O2 S1 O1 Zn1 . . . . -127.61(9) ?
    C8 S1 O1 Zn1 . . . . -13.19(11) ?
    N2 Zn1 O1 S1 . . . . 33.74(10) ?
    N2 Zn1 O1 S1 3_656 . . . -146.26(10) ?
    N1 Zn1 O1 S1 3_656 . . . -68.19(10) ?
    N1 Zn1 O1 S1 . . . . 111.81(10) ?
    N2 Zn1 N1 C5 . . . . -14.41(11) ?
    N2 Zn1 N1 C5 3_656 . . . 165.59(11) ?
    O1 Zn1 N1 C5 . . . . -106.82(11) ?
    O1 Zn1 N1 C5 3_656 . . . 73.18(11) ?
    N2 Zn1 N1 C1 . . . . 158.35(15) ?
    N2 Zn1 N1 C1 3_656 . . . -21.65(15) ?
    O1 Zn1 N1 C1 . . . . 65.94(14) ?
    O1 Zn1 N1 C1 3_656 . . . -114.06(14) ?
    O1 Zn1 N2 C6 . . . . 122.46(10) ?
    O1 Zn1 N2 C6 3_656 . . . -57.54(10) ?
    N1 Zn1 N2 C6 3_656 . . . -147.26(9) ?
    N1 Zn1 N2 C6 . . . . 32.74(9) ?
    O1 Zn1 N2 C7 . . . . -0.37(10) ?
    O1 Zn1 N2 C7 3_656 . . . 179.63(10) ?
    N1 Zn1 N2 C7 3_656 . . . 89.91(10) ?
    N1 Zn1 N2 C7 . . . . -90.09(10) ?
    C5 N1 C1 C2 . . . . 1.1(3) ?
    Zn1 N1 C1 C2 . . . . -171.19(16) ?
    N1 C1 C2 C3 . . . . -0.2(3) ?
    C1 C2 C3 C4 . . . . -0.7(4) ?
    C2 C3 C4 C5 . . . . 0.7(4) ?
    C1 N1 C5 C4 . . . . -1.1(3) ?
    Zn1 N1 C5 C4 . . . . 172.45(15) ?
    C1 N1 C5 C6 . . . . 178.25(15) ?
    Zn1 N1 C5 C6 . . . . -8.16(17) ?
    C3 C4 C5 N1 . . . . 0.3(3) ?
    C3 C4 C5 C6 . . . . -179.1(2) ?
    C7 N2 C6 C5 . . . . 80.21(15) ?
    Zn1 N2 C6 C5 . . . . -46.87(14) ?
    N1 C5 C6 N2 . . . . 37.7(2) ?
    C4 C5 C6 N2 . . . . -142.93(17) ?
    C6 N2 C7 C8 . . . . -171.67(11) ?
    Zn1 N2 C7 C8 . . . . -51.08(14) ?
    N2 C7 C8 S1 . . . . 85.42(13) ?
    O3 S1 C8 C7 . . . . -168.32(11) ?
    O2 S1 C8 C7 . . . . 69.97(12) ?
    O1 S1 C8 C7 . . . . -47.37(12) ?
loop_
    _geom_hbond_atom_site_label_D
    _geom_hbond_atom_site_label_H
    _geom_hbond_atom_site_label_A
    _geom_hbond_site_symmetry_A
    _geom_hbond_distance_DH
    _geom_hbond_distance_HA
    _geom_hbond_distance_DA
    _geom_hbond_angle_DHA
    _geom_hbond_publ_flag
    N2 H1N O2 4_566 0.855(18) 2.079(18) 2.9259(17) 170.6(16) yes
    C1 H1 O2 2_645 0.9300 2.4700 3.388(2) 169.00 yes
    C4 H4 O3 1_455 0.9300 2.4900 3.324(2) 150.00 yes
    C6 H6B O1 3_656 0.9700 2.5600 3.056(2) 112.00 yes
    C8 H8B O2 3_666 0.9700 2.5600 3.265(2) 130.00 yes
