# Supplementary material for: Bis[2-(2-pyridylmethyl­amino)ethane­sulfonato-κ3 N,N′,O]zinc(II)
Source: Acta Crystallogr Sect E Struct Rep Online. 2009 Jun 6;65(Pt 7):m706. doi: 10.1107/S1600536809019990 (PMC2969410; doi:10.1107/S1600536809019990)
Supplement: Supplementary file 2 [file e-65-0m706-Isup2.hkl]

# 
# h,k,l, Fc-squared, Fo-squared, sigma(Fo-squared) and status flag 
# 
data_I
_shelx_title ' B in P2(1)/c' 
_shelx_refln_list_code          4 
_shelx_F_calc_maximum      163.40 
_exptl_crystal_F_000       512.00 
_reflns_d_resolution_high  0.7696 
 
loop_ 
 _symmetry_equiv_pos_as_xyz 
 'x, y, z' 
 '-x, y+1/2, -z+1/2' 
 '-x, -y, -z' 
 'x, -y-1/2, z-1/2' 
 
_cell_length_a     9.6288 
_cell_length_b    10.0047 
_cell_length_c    11.3624 
_cell_angle_alpha  90.000 
_cell_angle_beta  105.965 
_cell_angle_gamma  90.000 
 
_shelx_F_squared_multiplier     1.000 
 
loop_ 
 _refln_index_h 
 _refln_index_k 
 _refln_index_l 
 _refln_F_squared_calc 
 _refln_F_squared_meas 
 _refln_F_squared_sigma 
 _refln_observed_status 
   2   0   0     4879.94     4769.10     60.16 o 
   3   0   0      701.84      748.18      7.71 o 
   4   0   0     2479.88     2607.24     22.88 o 
   5   0   0      794.71      896.79     10.01 o 
   6   0   0       45.22       60.95      2.79 o 
   7   0   0     1260.04     1295.11     32.01 o 
   8   0   0      446.41      489.50      8.98 o 
   9   0   0      373.33      388.60     17.73 o 
  10   0   0      207.94      202.29      5.78 o 
  11   0   0        5.61        7.47      3.69 o 
  12   0   0        4.92        1.39      3.01 o 
   1   1   0     1465.38     1524.24     25.48 o 
   2   1   0     5354.62     5197.44     26.75 o 
   3   1   0      729.85      712.05      4.59 o 
   4   1   0      433.08      496.77      9.32 o 
   5   1   0     1371.06     1380.12      9.85 o 
   6   1   0     1039.81     1024.11      8.26 o 
   7   1   0      214.89      241.45      3.62 o 
   8   1   0      122.88      125.17      2.80 o 
   9   1   0      196.90      190.51      3.65 o 
  10   1   0       25.35       30.88      1.96 o 
  11   1   0       82.06       93.48      3.67 o 
   0   2   0       73.08       71.76      2.03 o 
   1   2   0      339.55      318.15      3.51 o 
   2   2   0      182.92      196.81     11.49 o 
   3   2   0     4499.13     4254.65     23.88 o 
   4   2   0     8693.93     8364.23     42.86 o 
   5   2   0     5380.92     5376.00     31.67 o 
   6   2   0      680.01      715.67      6.34 o 
   7   2   0      140.00      149.00      2.76 o 
   8   2   0      153.94      149.11      3.58 o 
   9   2   0      455.02      445.96      6.59 o 
  10   2   0      426.34      410.36      6.66 o 
  11   2   0      236.75      254.01      5.58 o 
   1   3   0     7653.55     7438.93    102.43 o 
   2   3   0        7.24       20.42      1.00 o 
   3   3   0      334.46      406.00      6.90 o 
   4   3   0      368.47      373.19      3.48 o 
   5   3   0       74.55       65.81      1.66 o 
   6   3   0     1264.54     1334.97     10.04 o 
   7   3   0      213.66      224.97      3.45 o 
   8   3   0        0.00       -0.61      1.18 o 
   9   3   0        0.13        0.40      1.24 o 
  10   3   0      152.86      159.89      7.09 o 
  11   3   0       12.78       12.33      3.59 o 
   0   4   0      215.76      177.17      6.94 o 
   1   4   0     2170.75     2037.78     19.91 o 
   2   4   0       54.20       70.74      1.63 o 
   3   4   0      976.51      957.18     14.64 o 
   4   4   0      541.41      540.67      4.21 o 
   5   4   0     1437.88     1469.30     12.46 o 
   6   4   0     1381.35     1365.77     10.33 o 
   7   4   0     1871.43     1840.80     15.83 o 
   8   4   0     1156.69     1121.39     18.75 o 
   9   4   0      337.95      342.78      7.41 o 
  10   4   0      133.40      139.02      8.16 o 
  11   4   0       58.32       51.67      5.64 o 
   1   5   0      285.52      284.31      5.07 o 
   2   5   0        8.65        6.10      0.80 o 
   3   5   0       69.34       69.87      2.91 o 
   4   5   0       65.29       70.71      2.05 o 
   5   5   0      165.29      168.20      2.76 o 
   6   5   0       88.84       83.20      2.64 o 
   7   5   0        7.09        9.16      1.37 o 
   8   5   0        1.82        2.05      1.38 o 
   9   5   0       29.22       27.67      2.79 o 
  10   5   0        0.26       -1.93      2.40 o 
  11   5   0        0.86       -0.42      3.15 o 
   0   6   0     1820.79     1880.67     26.35 o 
   1   6   0     1775.31     1826.58     22.50 o 
   2   6   0     1241.32     1278.18     11.61 o 
   3   6   0      706.91      693.14      7.10 o 
   4   6   0      545.96      545.62      6.26 o 
   5   6   0      261.67      270.85      4.64 o 
   6   6   0      254.95      263.91      4.67 o 
   7   6   0      378.93      388.08      6.07 o 
   8   6   0      391.81      404.95      6.82 o 
   9   6   0      200.53      211.14      6.09 o 
  10   6   0      169.39      170.08      8.55 o 
   1   7   0      138.44      141.72      6.24 o 
   2   7   0      198.51      215.73      4.72 o 
   3   7   0      181.21      179.06      3.37 o 
   4   7   0      130.41      134.49      3.08 o 
   5   7   0       11.25       11.75      1.80 o 
   6   7   0       91.95       90.55      3.02 o 
   7   7   0       11.06       10.49      1.68 o 
   8   7   0        1.52       -0.23      1.50 o 
   9   7   0        1.19        0.69      2.06 o 
  10   7   0        0.35        1.08      3.24 o 
   0   8   0      250.66      257.49      7.93 o 
   1   8   0      357.28      343.41      6.49 o 
   2   8   0     1068.81     1056.13     13.05 o 
   3   8   0     1072.68     1046.89     13.10 o 
   4   8   0     1497.85     1511.41     17.09 o 
   5   8   0      654.56      622.11     20.64 o 
   6   8   0      303.77      291.22      5.36 o 
   7   8   0       22.86       23.58      2.09 o 
   8   8   0       39.15       51.39      4.15 o 
   9   8   0       47.41       51.92      5.33 o 
   1   9   0      457.57      455.51      8.08 o 
   2   9   0      496.23      505.85      8.63 o 
   3   9   0      182.88      173.48      5.07 o 
   4   9   0        7.36        8.59      2.38 o 
   5   9   0        2.65        3.82      2.91 o 
   6   9   0      138.43      130.21      4.82 o 
   7   9   0       72.19       67.67      3.93 o 
   8   9   0        4.72        1.36      1.76 o 
   0  10   0     1754.20     1813.01     29.38 o 
   1  10   0     1064.01     1100.27     29.59 o 
   2  10   0      164.58      164.06      5.74 o 
   3  10   0      143.90      133.75      4.73 o 
   4  10   0       46.83       38.54      4.44 o 
   5  10   0       14.81       15.36      3.74 o 
   6  10   0      317.81      301.46     11.25 o 
   7  10   0      512.05      552.40     10.55 o 
   1  11   0       23.44       27.24      2.79 o 
   2  11   0      107.10      104.47      5.09 o 
   3  11   0      121.26      123.01      5.57 o 
   4  11   0       19.28       29.53      4.50 o 
   5  11   0      157.39      171.08      9.01 o 
   6  11   0      119.17      135.63      8.51 o 
   0  12   0        1.78        8.74      3.22 o 
   1  12   0       27.78       21.36      2.87 o 
   2  12   0      205.67      212.75      6.61 o 
   3  12   0      545.64      549.97     15.94 o 
   4  12   0      372.54      380.32     13.45 o 
 -12   1   1      179.85      204.68     13.61 o 
 -11   1   1      182.32      184.01      7.32 o 
 -10   1   1      527.38      540.78      7.67 o 
  -9   1   1      600.34      589.35      7.52 o 
  -8   1   1      648.30      643.55      8.28 o 
  -7   1   1      358.51      372.07      4.43 o 
  -6   1   1      246.42      225.57      3.11 o 
  -5   1   1     3157.14     3144.96     23.74 o 
  -4   1   1     4198.87     4071.04     24.50 o 
  -3   1   1     1780.88     1806.08     11.14 o 
  -2   1   1       54.55       58.02      0.93 o 
  -1   1   1     5231.16     5100.94     41.84 o 
   0   1   1     9233.39     7989.04     94.40 o 
   1   1   1       13.36       16.10      0.42 o 
   2   1   1     2619.13     2603.02     13.85 o 
   3   1   1     2838.51     2769.88     16.75 o 
   4   1   1     5737.91     5733.68     29.94 o 
   5   1   1      830.37      776.16      5.72 o 
   6   1   1      833.38      875.32      6.53 o 
   7   1   1      100.35      100.83      2.48 o 
   8   1   1       41.68       44.16      3.06 o 
   9   1   1      604.32      557.97      6.63 o 
  10   1   1      139.82      138.57      4.87 o 
  11   1   1      100.76      109.96      4.15 o 
 -12   2   1       29.89       26.48      4.57 o 
 -11   2   1        4.66        0.84      2.80 o 
 -10   2   1        5.22        8.21      1.61 o 
  -9   2   1        0.80       -0.40      1.21 o 
  -8   2   1        5.46        2.41      1.16 o 
  -7   2   1       42.77       52.27      2.11 o 
  -6   2   1      607.62      649.46      6.82 o 
  -5   2   1      240.17      280.19      3.12 o 
  -4   2   1       38.15       54.42      1.23 o 
  -3   2   1      334.76      354.90      3.06 o 
  -2   2   1        4.55        7.41      1.01 o 
  -1   2   1    20813.27    17636.52    231.67 o 
   0   2   1     1012.87     1012.00      7.42 o 
   1   2   1      896.14      932.18     10.90 o 
   2   2   1     1688.51     1692.27     11.93 o 
   3   2   1      310.35      353.64      4.06 o 
   4   2   1      190.99      211.20      2.14 o 
   5   2   1        1.10        3.46      0.60 o 
   6   2   1      368.40      368.72      3.79 o 
   7   2   1        7.55        8.18      1.39 o 
   8   2   1        2.40        3.19      1.11 o 
   9   2   1        3.23        4.89      1.51 o 
  10   2   1      143.84      140.69      4.10 o 
  11   2   1        5.02        4.97      1.87 o 
 -11   3   1       21.85       20.34      4.21 o 
 -10   3   1      119.09      128.58      6.99 o 
  -9   3   1      181.97      202.04      4.78 o 
  -8   3   1     1224.39     1276.62     10.43 o 
  -7   3   1     1492.36     1514.44     11.40 o 
  -6   3   1     1933.65     1902.33     17.02 o 
  -5   3   1     1483.41     1533.14     10.48 o 
  -4   3   1     1489.57     1552.92     10.23 o 
  -3   3   1      744.66      769.08      5.64 o 
  -2   3   1      211.22      216.92     11.82 o 
  -1   3   1    12300.40    11467.68    101.27 o 
   0   3   1     7271.80     6926.11     39.86 o 
   1   3   1     2382.10     2333.56     27.78 o 
   2   3   1        8.56        9.19      0.64 o 
   3   3   1     1034.43     1031.08      6.90 o 
   4   3   1      114.08      113.74      1.59 o 
   5   3   1       71.92       77.64      2.31 o 
   6   3   1      931.80      923.84      7.75 o 
   7   3   1     2325.88     2339.83     18.88 o 
   8   3   1     1873.41     1889.30     22.24 o 
   9   3   1      744.60      757.40     14.45 o 
  10   3   1      305.82      316.39      7.52 o 
  11   3   1       16.86       11.15      2.62 o 
 -11   4   1        1.95        4.27      3.42 o 
 -10   4   1       55.46       56.67      5.25 o 
  -9   4   1      169.52      166.08      7.98 o 
  -8   4   1      244.41      226.80      4.45 o 
  -7   4   1       17.06       13.87      1.41 o 
  -6   4   1     1038.17     1045.17      7.40 o 
  -5   4   1      714.02      708.63      5.35 o 
  -4   4   1      159.16      163.71      3.66 o 
  -3   4   1       47.55       55.50      1.56 o 
  -2   4   1      181.84      244.99      3.16 o 
  -1   4   1      219.36      273.64      3.16 o 
   0   4   1       17.00       12.80      0.54 o 
   1   4   1     1662.50     1738.83     33.34 o 
   2   4   1     1185.17     1209.41      9.68 o 
   3   4   1      482.70      491.24      4.11 o 
   4   4   1      142.30      162.88      2.02 o 
   5   4   1      890.36      859.36      7.56 o 
   6   4   1     1490.89     1498.89     11.21 o 
   7   4   1      619.85      598.49      9.41 o 
   8   4   1       33.20       27.38      2.51 o 
   9   4   1       58.65       54.89      3.40 o 
  10   4   1       21.12       25.63      2.92 o 
  11   4   1       51.03       46.23      4.96 o 
 -11   5   1      369.42      383.29     13.03 o 
 -10   5   1      216.18      213.25      9.21 o 
  -9   5   1      290.49      301.91      6.90 o 
  -8   5   1       95.58       95.57      3.32 o 
  -7   5   1       13.38       14.15      1.55 o 
  -6   5   1      380.11      379.95      5.39 o 
  -5   5   1     3198.54     3181.81     20.46 o 
  -4   5   1     2747.72     2666.33     22.07 o 
  -3   5   1     1451.73     1397.00     11.58 o 
  -2   5   1     4493.25     4427.43     30.75 o 
  -1   5   1     1559.76     1572.93     12.17 o 
   0   5   1      452.68      511.09      4.01 o 
   1   5   1       47.80       43.31      1.36 o 
   2   5   1     2624.97     2698.82     19.66 o 
   3   5   1     4302.22     4367.10     30.61 o 
   4   5   1     3071.72     3005.68     22.14 o 
   5   5   1     3381.01     3349.48     31.82 o 
   6   5   1      727.89      723.30      8.20 o 
   7   5   1       36.27       35.78      2.08 o 
   8   5   1       46.94       42.56      2.97 o 
   9   5   1       27.72       27.05      2.78 o 
  10   5   1      121.16      123.23      5.07 o 
 -10   6   1       67.06       80.99      6.39 o 
  -9   6   1      115.40      111.86      4.68 o 
  -8   6   1      135.58      132.20      3.76 o 
  -7   6   1       47.07       49.61      2.43 o 
  -6   6   1      124.69      127.43      3.23 o 
  -5   6   1     1060.05     1049.12     10.10 o 
  -4   6   1      305.16      312.27      4.51 o 
  -3   6   1      445.15      451.44      5.40 o 
  -2   6   1      539.34      545.41      5.89 o 
  -1   6   1       80.37       65.03      1.75 o 
   0   6   1      345.02      408.32      4.36 o 
   1   6   1     1735.19     1853.49     14.39 o 
   2   6   1      378.15      394.61      5.30 o 
   3   6   1       56.47       62.97      1.95 o 
   4   6   1        5.81        6.75      1.07 o 
   5   6   1      477.76      480.12      6.33 o 
   6   6   1     1443.20     1450.96     13.55 o 
   7   6   1      540.21      510.82      9.79 o 
   8   6   1       26.81       20.23      4.34 o 
   9   6   1       77.49       77.42      4.17 o 
  10   6   1       66.91       66.74      4.15 o 
 -10   7   1       19.47       19.20      4.25 o 
  -9   7   1      208.45      200.69      6.19 o 
  -8   7   1      353.46      368.23      6.30 o 
  -7   7   1      712.91      711.57      8.76 o 
  -6   7   1      138.41      139.50      4.69 o 
  -5   7   1       13.76       13.13      2.18 o 
  -4   7   1       15.81       17.64      1.42 o 
  -3   7   1       24.10       26.39      1.73 o 
  -2   7   1      843.78      827.73     10.62 o 
  -1   7   1     2741.61     2732.41     26.14 o 
   0   7   1     6901.87     6832.13     58.55 o 
   1   7   1     4734.86     4707.21     41.79 o 
   2   7   1     3020.74     2992.43     22.30 o 
   3   7   1      868.67      827.46      8.32 o 
   4   7   1      126.30      123.83      3.76 o 
   5   7   1       46.84       53.21      2.91 o 
   6   7   1      209.69      214.96      4.45 o 
   7   7   1      587.67      602.85     14.10 o 
   8   7   1      409.54      407.00      8.34 o 
   9   7   1      135.27      139.62      5.48 o 
  -9   8   1       71.26       70.74      4.25 o 
  -8   8   1       96.48      106.48      4.76 o 
  -7   8   1        1.29        0.41      1.43 o 
  -6   8   1      355.18      358.51      5.89 o 
  -5   8   1      148.08      160.27      5.39 o 
  -4   8   1      133.83      137.32      4.50 o 
  -3   8   1       74.84       69.34      3.13 o 
  -2   8   1      228.58      228.96      5.27 o 
  -1   8   1      792.65      789.72     10.76 o 
   0   8   1      392.13      387.94      6.94 o 
   1   8   1      171.75      182.47      4.70 o 
   2   8   1      553.10      575.08      8.74 o 
   3   8   1      209.69      211.14      5.01 o 
   4   8   1       57.08       46.17      4.13 o 
   5   8   1       81.25       82.27      4.11 o 
   6   8   1      104.68      108.12      3.51 o 
   7   8   1       10.49        5.45      1.68 o 
   8   8   1        9.47        8.53      1.91 o 
   9   8   1       10.10       11.18      2.61 o 
  -8   9   1      175.42      179.09      8.90 o 
  -7   9   1      178.74      164.39     10.73 o 
  -6   9   1      220.21      190.46      8.45 o 
  -5   9   1      544.40      509.31     13.70 o 
  -4   9   1     1590.65     1573.15     39.73 o 
  -3   9   1     1180.44     1155.83     14.76 o 
  -2   9   1      527.77      513.92      8.77 o 
  -1   9   1       54.77       51.02      3.04 o 
   0   9   1        9.50        8.97      1.85 o 
   1   9   1        3.16        4.20      1.55 o 
   2   9   1       30.94       34.98      2.81 o 
   3   9   1      281.09      288.07      6.31 o 
   4   9   1      334.57      361.29     11.23 o 
   5   9   1      437.64      442.37     12.72 o 
   6   9   1      265.94      260.51      6.67 o 
   7   9   1       72.13       70.94      4.08 o 
   8   9   1       36.89       37.31      3.55 o 
  -7  10   1       19.63       24.86      4.65 o 
  -6  10   1       37.17       34.39      4.61 o 
  -5  10   1       15.88       20.86      3.82 o 
  -4  10   1      155.20      153.58      5.15 o 
  -3  10   1        2.75        2.56      1.71 o 
  -2  10   1      154.76      147.53      5.12 o 
  -1  10   1      166.65      163.68      5.14 o 
   0  10   1        3.08        3.61      1.86 o 
   1  10   1        1.50        0.38      1.66 o 
   2  10   1        6.87        8.28      1.93 o 
   3  10   1       17.91       16.76      2.29 o 
   4  10   1        9.73        6.04      3.01 o 
   5  10   1        0.55        1.97      3.05 o 
   6  10   1        2.91        4.09      2.25 o 
   7  10   1       16.81       18.83      3.00 o 
  -6  11   1      253.70      247.78     10.85 o 
  -5  11   1      131.47      147.71      8.16 o 
  -4  11   1      321.09      288.60     10.83 o 
  -3  11   1      324.13      326.76     18.55 o 
  -2  11   1      109.42      120.46      4.75 o 
  -1  11   1      121.41      119.37      4.85 o 
   0  11   1      220.73      216.36      6.21 o 
   1  11   1      270.96      259.53      7.60 o 
   2  11   1      162.60      160.99      5.41 o 
   3  11   1      242.64      231.59      9.65 o 
   4  11   1      108.46       96.93      6.83 o 
   5  11   1      162.22      161.45      8.76 o 
   6  11   1      243.85      253.56      8.78 o 
  -4  12   1       28.20       23.95      4.67 o 
  -3  12   1        1.33        0.89      2.10 o 
  -2  12   1       73.87       74.48      4.21 o 
  -1  12   1       83.99       75.13      4.18 o 
   0  12   1        1.22       -1.86      1.91 o 
   1  12   1       40.57       38.17      3.30 o 
   2  12   1        1.34        3.55      2.15 o 
   3  12   1        0.69        0.62      3.18 o 
   4  12   1       11.89        6.74      3.59 o 
 -12   0   2       77.65       92.53      6.54 o 
 -11   0   2      152.67      160.56      7.84 o 
 -10   0   2      221.53      225.49      8.59 o 
  -9   0   2      486.69      508.23      8.32 o 
  -8   0   2      439.90      493.77      7.73 o 
  -7   0   2     2461.18     2504.37     31.35 o 
  -6   0   2      257.14      215.11      4.08 o 
  -5   0   2      433.89      558.36     13.55 o 
  -4   0   2     1999.20     2148.66     18.77 o 
  -3   0   2      632.28      658.32      6.62 o 
  -2   0   2     3772.95     4040.40     44.08 o 
  -1   0   2     7799.83     7030.47     53.44 o 
   0   0   2    18360.96    14382.18    243.75 o 
   1   0   2    26700.33    19914.11    884.77 o 
   2   0   2     7298.84     7260.25     82.51 o 
   3   0   2     9435.65     9372.68    101.65 o 
   4   0   2     3163.39     3274.89     23.01 o 
   5   0   2      699.58      647.02     11.42 o 
   6   0   2     1384.45     1335.53     15.25 o 
   7   0   2     1654.68     1641.05     25.31 o 
   8   0   2     1171.57     1171.39     14.60 o 
   9   0   2      892.14      849.57     12.34 o 
  10   0   2       33.97       41.77      3.18 o 
  11   0   2        1.43        2.06      2.22 o 
 -12   1   2       57.08       58.47      3.89 o 
 -11   1   2        0.33       -1.29      1.95 o 
 -10   1   2        5.88       12.26      3.99 o 
  -9   1   2      127.76      139.32      3.63 o 
  -8   1   2      320.77      327.19      5.04 o 
  -7   1   2       52.60       42.41      1.81 o 
  -6   1   2      296.71      314.51      7.35 o 
  -5   1   2      648.80      650.42      5.37 o 
  -4   1   2       94.04      126.09      1.78 o 
  -3   1   2       41.77       40.06      1.29 o 
  -2   1   2     1867.91     1930.58     16.50 o 
  -1   1   2      821.07      919.78      8.39 o 
   0   1   2      585.53      728.40      4.77 o 
   1   1   2     3717.71     3672.76     19.00 o 
   2   1   2     1107.44     1078.02      6.47 o 
   3   1   2      707.20      682.66      5.97 o 
   4   1   2      112.06      119.34      1.74 o 
   5   1   2       70.52       63.27      1.42 o 
   6   1   2     1317.28     1317.93     10.35 o 
   7   1   2      716.23      694.60      7.00 o 
   8   1   2       14.94       11.03      1.36 o 
   9   1   2       44.60       39.15      2.58 o 
  10   1   2       76.52       83.49      3.01 o 
  11   1   2       67.67       68.51      2.94 o 
 -12   2   2      120.88      121.21      7.60 o 
 -11   2   2      364.65      378.40     11.20 o 
 -10   2   2      517.35      495.19      8.98 o 
  -9   2   2      805.94      790.34     12.23 o 
  -8   2   2      368.38      356.00      6.25 o 
  -7   2   2        3.96        3.37      1.19 o 
  -6   2   2     1125.75     1132.05      8.53 o 
  -5   2   2     4404.92     4534.23     26.93 o 
  -4   2   2     5748.93     5801.88     33.45 o 
  -3   2   2     2892.61     2780.78     16.72 o 
  -2   2   2     7987.64     7644.91     50.11 o 
  -1   2   2     4963.65     5007.70     32.85 o 
   0   2   2     1285.85     1365.36      9.76 o 
   1   2   2       25.06       24.06      0.67 o 
   2   2   2      907.29      940.01      6.52 o 
   3   2   2     3068.20     3150.15     17.15 o 
   4   2   2     1859.29     1770.94     11.90 o 
   5   2   2     3171.59     3199.14     18.15 o 
   6   2   2     1235.44     1216.28      9.79 o 
   7   2   2        9.83       16.26      1.35 o 
   8   2   2       85.02       82.08      2.58 o 
   9   2   2      150.98      139.56      3.43 o 
  10   2   2      130.13      134.53      4.15 o 
  11   2   2      174.65      186.67      6.33 o 
 -12   3   2       20.96       19.32      4.50 o 
 -11   3   2       14.36       22.25      4.11 o 
 -10   3   2       26.74       27.25      4.17 o 
  -9   3   2      130.59      138.75      4.50 o 
  -8   3   2      222.26      238.73      7.54 o 
  -7   3   2       50.80       47.55      1.67 o 
  -6   3   2      551.37      544.27      6.82 o 
  -5   3   2      222.16      209.08      2.64 o 
  -4   3   2      133.05      113.09      1.97 o 
  -3   3   2      987.27     1030.40     12.31 o 
  -2   3   2        8.25       13.86      0.70 o 
  -1   3   2      740.90      726.06      5.75 o 
   0   3   2      316.06      386.81      3.12 o 
   1   3   2     2092.16     2260.79     13.65 o 
   2   3   2     1254.73     1322.46      8.60 o 
   3   3   2       68.02       60.45      1.09 o 
   4   3   2      457.19      492.45      4.63 o 
   5   3   2      205.82      221.73      3.10 o 
   6   3   2      411.66      397.04      6.79 o 
   7   3   2      190.61      209.14      4.16 o 
   8   3   2      117.42      103.03      3.25 o 
   9   3   2        3.49        6.22      2.05 o 
  10   3   2       26.50       26.47      2.96 o 
  11   3   2       33.77       41.48      3.79 o 
 -11   4   2       11.69        5.06      3.63 o 
 -10   4   2       82.59       84.83      6.39 o 
  -9   4   2      162.70      173.83      5.19 o 
  -8   4   2      610.33      636.40      9.32 o 
  -7   4   2      450.41      454.16      5.04 o 
  -6   4   2     3795.83     3754.80     23.24 o 
  -5   4   2     2766.75     2762.00     17.40 o 
  -4   4   2     2063.17     2092.72     15.40 o 
  -3   4   2      435.67      433.22      3.87 o 
  -2   4   2     6882.42     7029.71     40.37 o 
  -1   4   2     4474.42     4632.94     26.95 o 
   0   4   2     2249.39     2155.67     13.21 o 
   1   4   2      921.67      871.13      5.16 o 
   2   4   2     1037.84      987.49      6.90 o 
   3   4   2      281.13      266.92      3.35 o 
   4   4   2       60.91       57.36      1.55 o 
   5   4   2       56.85       60.56      1.96 o 
   6   4   2      205.97      224.98      3.44 o 
   7   4   2      635.81      632.56      9.81 o 
   8   4   2     1349.15     1294.68     16.28 o 
   9   4   2      335.02      331.13      7.68 o 
  10   4   2      207.66      211.24      6.62 o 
 -11   5   2        0.75        2.53      3.67 o 
 -10   5   2       63.42       57.81      5.60 o 
  -9   5   2       45.86       43.72      3.14 o 
  -8   5   2      174.97      175.77      6.10 o 
  -7   5   2       15.98       13.91      1.49 o 
  -6   5   2      105.22      105.98      2.46 o 
  -5   5   2       10.63       12.67      1.62 o 
  -4   5   2       75.83       72.97      3.31 o 
  -3   5   2        3.62        1.77      0.79 o 
  -2   5   2     1154.59     1240.24     10.34 o 
  -1   5   2      279.14      270.17      4.60 o 
   0   5   2        0.03       -0.41      0.36 o 
   1   5   2       22.43       20.12      0.75 o 
   2   5   2      240.90      273.15      2.80 o 
   3   5   2       59.66       63.00      1.81 o 
   4   5   2       39.84       39.45      3.10 o 
   5   5   2        0.21       -0.35      0.92 o 
   6   5   2       37.19       38.03      2.02 o 
   7   5   2       10.42       10.73      1.96 o 
   8   5   2        0.07        0.17      1.75 o 
   9   5   2        5.60        5.01      2.14 o 
  10   5   2        0.05       -2.43      2.07 o 
 -11   6   2      118.46      114.63      7.64 o 
 -10   6   2      207.29      207.79      9.44 o 
  -9   6   2      379.22      403.72      8.51 o 
  -8   6   2      269.23      274.31      6.59 o 
  -7   6   2      311.27      312.01      5.26 o 
  -6   6   2      588.69      590.64      6.10 o 
  -5   6   2     1520.73     1534.66     14.84 o 
  -4   6   2      247.56      232.77      4.06 o 
  -3   6   2      662.14      647.01      6.91 o 
  -2   6   2     2244.62     2180.18     16.79 o 
  -1   6   2     1723.26     1694.50     13.36 o 
   0   6   2     1318.73     1308.23     10.68 o 
   1   6   2     1113.70     1111.37      9.57 o 
   2   6   2     1953.06     2031.91     15.81 o 
   3   6   2      396.62      402.16      4.97 o 
   4   6   2      677.38      664.65      9.17 o 
   5   6   2      372.80      370.78      5.56 o 
   6   6   2      160.54      167.43      7.05 o 
   7   6   2      357.76      367.56      6.09 o 
   8   6   2      328.39      319.91     10.23 o 
   9   6   2      157.12      163.02      6.53 o 
  10   6   2       29.66       27.24      3.37 o 
 -10   7   2        5.49        7.72      3.86 o 
  -9   7   2        9.81        9.49      2.46 o 
  -8   7   2       70.03       63.00      3.71 o 
  -7   7   2       22.62       20.67      2.24 o 
  -6   7   2      324.76      320.65      4.47 o 
  -5   7   2       46.56       46.47      2.16 o 
  -4   7   2      227.38      220.39      4.00 o 
  -3   7   2       31.38       37.74      1.76 o 
  -2   7   2       98.98      100.94      4.61 o 
  -1   7   2      659.02      685.42      9.43 o 
   0   7   2      160.22      167.37      4.26 o 
   1   7   2      198.20      214.87      4.70 o 
   2   7   2      334.74      354.96      4.88 o 
   3   7   2       85.46       87.88      3.36 o 
   4   7   2       25.46       22.97      1.99 o 
   5   7   2       11.41       10.78      1.50 o 
   6   7   2       18.72       18.91      1.90 o 
   7   7   2       25.17       21.63      2.11 o 
   8   7   2        3.07        3.45      2.08 o 
   9   7   2        3.79        2.33      2.49 o 
  -9   8   2      366.12      378.96      9.42 o 
  -8   8   2      193.90      199.94      6.10 o 
  -7   8   2      160.36      163.29      5.37 o 
  -6   8   2       29.58       37.67      3.58 o 
  -5   8   2      618.11      610.50      7.68 o 
  -4   8   2      343.18      346.96     10.19 o 
  -3   8   2      807.55      765.72     10.79 o 
  -2   8   2      557.50      532.83     13.39 o 
  -1   8   2      265.11      245.60      5.45 o 
   0   8   2       79.43       81.39      3.25 o 
   1   8   2      309.91      301.72      6.15 o 
   2   8   2     1214.45     1218.06     14.41 o 
   3   8   2      943.57      929.09     18.14 o 
   4   8   2     1166.06     1216.25     22.08 o 
   5   8   2     1292.82     1292.68     12.93 o 
   6   8   2      409.26      390.48      8.52 o 
   7   8   2       52.83       49.35      2.75 o 
   8   8   2        2.31        2.70      2.20 o 
  -8   9   2        2.89        6.95      3.69 o 
  -7   9   2        6.16       -1.33      2.61 o 
  -6   9   2       14.20       22.89      3.94 o 
  -5   9   2      248.44      253.56      6.29 o 
  -4   9   2      282.58      282.00      8.84 o 
  -3   9   2      152.72      142.05     12.91 o 
  -2   9   2      329.36      303.27      6.62 o 
  -1   9   2      273.02      259.36     12.21 o 
   0   9   2       10.18        7.20      1.72 o 
   1   9   2        4.11        1.64      2.61 o 
   2   9   2       79.65       90.37      6.39 o 
   3   9   2       66.17       70.68      5.19 o 
   4   9   2        3.70        2.64      2.72 o 
   5   9   2        0.47        4.15      3.01 o 
   6   9   2      117.72      127.45      6.47 o 
   7   9   2       93.92       88.52      4.62 o 
   8   9   2        0.24        0.78      2.14 o 
  -7  10   2      512.20      499.42     15.05 o 
  -6  10   2      277.76      286.40     10.83 o 
  -5  10   2       53.16       53.14      3.40 o 
  -4  10   2      189.60      182.04      5.58 o 
  -3  10   2      166.52      149.92     10.17 o 
  -2  10   2       51.41       50.00      3.20 o 
  -1  10   2      295.81      303.92      6.93 o 
   0  10   2     1277.56     1282.84     16.34 o 
   1  10   2     1110.23     1132.93     23.10 o 
   2  10   2      338.45      344.57     21.73 o 
   3  10   2       61.90       46.86      4.69 o 
   4  10   2        2.43        1.60      2.66 o 
   5  10   2       41.35       35.90      4.63 o 
   6  10   2      247.12      254.00     14.35 o 
   7  10   2      364.05      393.67      9.13 o 
  -6  11   2       25.63       22.04      4.36 o 
  -5  11   2       74.91       73.13      6.33 o 
  -4  11   2        5.38       10.04      3.28 o 
  -3  11   2        1.49        2.05      1.96 o 
  -2  11   2       32.43       31.30      2.94 o 
  -1  11   2       96.95       88.26      5.39 o 
   0  11   2       18.40       16.59      2.46 o 
   1  11   2       88.57       90.79      4.28 o 
   2  11   2      171.67      192.50      8.74 o 
   3  11   2       66.96       72.45      6.06 o 
   4  11   2        8.69        6.14      3.65 o 
   5  11   2       62.98       64.33      6.25 o 
  -4  12   2      472.49      460.54      9.89 o 
  -3  12   2      681.59      668.03     12.13 o 
  -2  12   2      342.96      344.71      9.26 o 
  -1  12   2       76.78       81.95      4.46 o 
   0  12   2       20.18       23.09      2.99 o 
   1  12   2       16.27       16.61      3.89 o 
   2  12   2       77.51       88.55      6.89 o 
   3  12   2      221.53      233.69     10.38 o 
 -12   1   3       94.48       83.28      4.61 o 
 -11   1   3      331.58      356.76      7.99 o 
 -10   1   3      644.63      624.51     10.26 o 
  -9   1   3      756.29      754.18     10.91 o 
  -8   1   3      302.96      292.43      6.00 o 
  -7   1   3     1834.45     1801.99     17.65 o 
  -6   1   3     1120.19     1113.75      9.59 o 
  -5   1   3     1487.97     1472.50     10.01 o 
  -4   1   3      473.31      414.78      3.61 o 
  -3   1   3     3544.54     3409.98     23.31 o 
  -2   1   3     4551.88     4527.38     42.03 o 
  -1   1   3     1690.48     1769.19     10.47 o 
   0   1   3     1259.72     1322.21      8.34 o 
   1   1   3     2189.86     2251.81     12.24 o 
   2   1   3     4069.55     4198.69     24.61 o 
   3   1   3     3347.18     3421.20     18.58 o 
   4   1   3     1433.03     1461.68      9.18 o 
   5   1   3     1754.71     1784.12     12.81 o 
   6   1   3      719.70      719.86      7.02 o 
   7   1   3      314.75      328.59      4.70 o 
   8   1   3      121.92      110.96      4.38 o 
   9   1   3       78.16       81.60      2.81 o 
  10   1   3       59.73       62.81      2.76 o 
  11   1   3       74.60       73.11      3.66 o 
 -12   2   3        0.66        0.15      3.22 o 
 -11   2   3       12.82        9.91      2.44 o 
 -10   2   3        2.85       -0.65      1.83 o 
  -9   2   3       23.57       21.50      2.31 o 
  -8   2   3      633.14      600.83      8.99 o 
  -7   2   3        2.00        0.21      0.71 o 
  -6   2   3      470.95      479.83      6.16 o 
  -5   2   3      414.49      419.44      3.97 o 
  -4   2   3        2.18        0.51      0.48 o 
  -3   2   3      473.10      478.32      4.61 o 
  -2   2   3      651.60      686.20      4.74 o 
  -1   2   3      257.96      265.72      3.42 o 
   0   2   3      548.95      535.48      4.72 o 
   1   2   3       67.87       73.74      4.25 o 
   2   2   3      166.23      195.06      3.08 o 
   3   2   3        2.70        0.53      0.41 o 
   4   2   3       69.32       72.68      1.52 o 
   5   2   3      129.25      135.61      2.17 o 
   6   2   3      493.03      490.68      5.56 o 
   7   2   3        3.11        5.28      1.22 o 
   8   2   3       11.43       11.43      1.61 o 
   9   2   3       51.41       48.24      2.31 o 
  10   2   3       14.09       12.52      2.05 o 
 -12   3   3       35.33       34.41      5.17 o 
 -11   3   3       39.13       33.08      4.54 o 
 -10   3   3       57.06       54.60      4.90 o 
  -9   3   3       32.44       36.30      2.66 o 
  -8   3   3       43.07       47.11      2.14 o 
  -7   3   3     1011.86     1005.88      8.33 o 
  -6   3   3     3840.50     3772.32     23.22 o 
  -5   3   3     1137.56     1138.51      8.22 o 
  -4   3   3     1653.62     1665.90     10.86 o 
  -3   3   3     1272.32     1311.24     10.12 o 
  -2   3   3     5265.06     5521.45     30.32 o 
  -1   3   3     1618.51     1654.59     12.01 o 
   0   3   3     5939.15     5800.32     31.82 o 
   1   3   3     3221.71     3073.28     18.34 o 
   2   3   3      474.35      398.41      3.96 o 
   3   3   3      488.40      427.27      5.53 o 
   4   3   3      106.36       90.51      3.74 o 
   5   3   3       15.79       14.81      1.70 o 
   6   3   3       27.57       28.46      1.75 o 
   7   3   3     1302.52     1252.44     14.88 o 
   8   3   3     1620.52     1548.11     14.79 o 
   9   3   3      439.12      435.08      8.91 o 
  10   3   3      233.05      218.40      6.74 o 
 -11   4   3       24.06       24.59      4.65 o 
 -10   4   3       25.66       28.93      4.17 o 
  -9   4   3      267.17      259.88      9.30 o 
  -8   4   3      606.97      573.75     13.41 o 
  -7   4   3      225.85      224.53      3.91 o 
  -6   4   3      169.39      162.18      3.48 o 
  -5   4   3       24.02       24.18      1.37 o 
  -4   4   3        1.58        2.53      0.65 o 
  -3   4   3      330.68      353.31      3.86 o 
  -2   4   3       82.90      100.46      1.40 o 
  -1   4   3      382.32      352.85      3.27 o 
   0   4   3      105.77      137.30      1.84 o 
   1   4   3     1232.27     1304.03      8.74 o 
   2   4   3     3446.34     3636.99     21.76 o 
   3   4   3      245.20      245.23      3.23 o 
   4   4   3      187.29      178.98      2.72 o 
   5   4   3        2.30        8.41      2.28 o 
   6   4   3      511.92      510.23      6.54 o 
   7   4   3      263.08      261.96     12.52 o 
   8   4   3       65.01       65.30      3.70 o 
   9   4   3       32.46       41.22      3.35 o 
  10   4   3       24.63       15.14      2.88 o 
 -11   5   3      247.90      237.13     10.25 o 
 -10   5   3      702.27      733.75     22.23 o 
  -9   5   3      922.16      942.00     13.49 o 
  -8   5   3      282.73      296.72      6.69 o 
  -7   5   3      129.52      125.72      5.12 o 
  -6   5   3      314.74      330.88      6.61 o 
  -5   5   3     1045.98     1070.45     10.19 o 
  -4   5   3      557.82      530.52      7.31 o 
  -3   5   3     1089.07     1028.54      7.60 o 
  -2   5   3     5510.54     5500.29     27.69 o 
  -1   5   3     1680.82     1652.45     10.87 o 
   0   5   3       16.07       25.24      0.91 o 
   1   5   3       69.14       62.24      1.10 o 
   2   5   3      939.58      986.69      7.24 o 
   3   5   3      989.92     1029.48      7.60 o 
   4   5   3     2794.45     2979.36     22.75 o 
   5   5   3     2168.25     2200.49     18.12 o 
   6   5   3      467.77      498.33     15.56 o 
   7   5   3       97.31       95.54      7.47 o 
   8   5   3       91.97       89.89      4.22 o 
   9   5   3        8.36       10.46      2.64 o 
  10   5   3       10.33        5.80      2.62 o 
 -11   6   3        3.01        8.16      3.94 o 
 -10   6   3        0.22       -1.23      2.09 o 
  -9   6   3       61.71       56.44      3.67 o 
  -8   6   3      196.89      192.09      5.63 o 
  -7   6   3      933.18      914.45     10.01 o 
  -6   6   3        0.80        1.58      0.90 o 
  -5   6   3      255.66      278.50      4.59 o 
  -4   6   3      278.61      271.31      4.28 o 
  -3   6   3      119.70      130.17      2.78 o 
  -2   6   3       76.62       86.04      2.51 o 
  -1   6   3       35.41       23.81      1.83 o 
   0   6   3        0.86        2.81      0.71 o 
   1   6   3      726.92      803.05      7.64 o 
   2   6   3      761.71      792.13      7.70 o 
   3   6   3      698.77      714.24      9.40 o 
   4   6   3      547.18      536.59      6.74 o 
   5   6   3        3.60        1.26      1.16 o 
   6   6   3      395.39      401.66      8.28 o 
   7   6   3      930.17      887.64     12.85 o 
   8   6   3        0.09       -0.82      1.90 o 
   9   6   3        1.82        4.69      2.37 o 
 -10   7   3       91.76       99.02      5.11 o 
  -9   7   3      202.18      223.04      6.55 o 
  -8   7   3      523.11      523.61     17.22 o 
  -7   7   3     1080.64     1127.07     14.87 o 
  -6   7   3     1240.18     1268.29     12.51 o 
  -5   7   3      579.00      601.20      7.45 o 
  -4   7   3       72.52       72.50      2.47 o 
  -3   7   3        3.81        4.02      0.97 o 
  -2   7   3      168.27      142.89      4.03 o 
  -1   7   3      145.82      156.60      4.14 o 
   0   7   3     1014.74     1025.99     12.40 o 
   1   7   3     3195.71     3207.25     29.99 o 
   2   7   3     1988.05     1989.85     16.02 o 
   3   7   3      733.12      698.33      9.56 o 
   4   7   3      901.18      859.08     11.42 o 
   5   7   3      184.01      193.48      4.26 o 
   6   7   3      299.35      317.47      5.71 o 
   7   7   3      572.20      588.17     10.24 o 
   8   7   3      694.50      725.50     12.46 o 
   9   7   3      281.74      288.48      7.88 o 
  -9   8   3      173.60      176.11      7.19 o 
  -8   8   3      219.73      228.10      6.51 o 
  -7   8   3        0.73        1.01      1.80 o 
  -6   8   3      319.50      300.17      5.41 o 
  -5   8   3       19.37       18.42      1.79 o 
  -4   8   3       40.85       45.43      2.79 o 
  -3   8   3      307.10      303.27      6.43 o 
  -2   8   3       42.85       38.68      2.93 o 
  -1   8   3     1003.96      998.93     12.85 o 
   0   8   3      589.59      558.97      8.71 o 
   1   8   3        2.55        3.10      1.35 o 
   2   8   3       34.83       38.89      2.44 o 
   3   8   3      243.16      226.67      8.18 o 
   4   8   3       59.14       59.52      3.26 o 
   5   8   3       53.13       53.35      4.14 o 
   6   8   3       33.74       36.43      2.78 o 
   7   8   3        1.05        1.59      2.11 o 
   8   8   3       19.05       13.26      2.69 o 
  -9   9   3      104.77      114.11      5.30 o 
  -8   9   3      114.10      113.76      7.62 o 
  -7   9   3      124.85      111.02      6.97 o 
  -6   9   3       89.58       86.43      4.08 o 
  -5   9   3      420.22      427.40      9.71 o 
  -4   9   3     1514.54     1456.14     22.08 o 
  -3   9   3     2635.87     2534.46     26.65 o 
  -2   9   3     1497.94     1427.69     17.21 o 
  -1   9   3      837.70      793.73     11.81 o 
   0   9   3      259.04      256.64      5.95 o 
   1   9   3      159.54      161.70      8.44 o 
   2   9   3       51.68       58.73      4.77 o 
   3   9   3       55.10       55.53      4.71 o 
   4   9   3      216.68      217.50      8.67 o 
   5   9   3      367.23      364.57      7.98 o 
   6   9   3      281.93      289.18      7.35 o 
   7   9   3       21.51       24.07      4.23 o 
  -7  10   3        0.02        1.93      3.22 o 
  -6  10   3       21.10       14.26      3.88 o 
  -5  10   3      337.52      310.64      7.45 o 
  -4  10   3      124.73      118.74      4.69 o 
  -3  10   3        0.38        0.51      1.68 o 
  -2  10   3       19.42       11.52      2.11 o 
  -1  10   3       39.45       38.26      2.88 o 
   0  10   3       99.35       90.03      3.98 o 
   1  10   3       68.59       66.80      3.68 o 
   2  10   3       13.36       19.17      3.49 o 
   3  10   3       16.95       15.40      3.71 o 
   4  10   3       20.08       14.73      3.69 o 
   5  10   3       19.78       14.16      2.59 o 
   6  10   3       13.59       13.62      2.77 o 
  -6  11   3       91.33       75.43      6.52 o 
  -5  11   3       40.78       42.88      3.46 o 
  -4  11   3      272.61      267.51     17.73 o 
  -3  11   3      196.44      193.35      6.18 o 
  -2  11   3      110.52      117.84     10.04 o 
  -1  11   3      191.43      202.38      6.08 o 
   0  11   3      515.21      513.99     16.57 o 
   1  11   3      512.77      511.87      9.68 o 
   2  11   3      363.09      340.62     11.87 o 
   3  11   3      186.32      181.21      8.80 o 
   4  11   3       51.33       53.39      5.83 o 
   5  11   3       87.00       84.11      6.97 o 
  -4  12   3        3.10        1.10      2.26 o 
  -3  12   3        0.16       -0.18      2.05 o 
  -2  12   3        2.11        2.59      2.23 o 
  -1  12   3        0.88        0.10      2.05 o 
   0  12   3       17.14       16.14      3.38 o 
   1  12   3        8.07        5.23      3.53 o 
   2  12   3        5.65        6.41      3.59 o 
   3  12   3       12.82       17.58      4.30 o 
 -12   0   4      134.98      146.24      8.07 o 
 -11   0   4      129.30      144.21      7.49 o 
 -10   0   4      602.83      601.29     14.17 o 
  -9   0   4       16.55       16.46      3.05 o 
  -8   0   4      987.57      997.63     17.45 o 
  -7   0   4     8357.95     8321.18     96.68 o 
  -6   0   4     7520.09     7451.57     86.27 o 
  -5   0   4     1236.48     1088.38     16.10 o 
  -4   0   4       48.41       39.74      1.75 o 
  -3   0   4      729.43      821.10      8.73 o 
  -2   0   4     4700.71     4821.46     30.78 o 
  -1   0   4     5066.80     5365.97     35.81 o 
   0   0   4       12.14        8.16      0.71 o 
   1   0   4       55.05       21.18      1.28 o 
   2   0   4     3640.69     3561.75     56.11 o 
   3   0   4     1991.04     2030.87     17.82 o 
   4   0   4     2109.71     2122.36     20.52 o 
   5   0   4       11.88       13.66      1.57 o 
   6   0   4     1731.00     1639.61     25.03 o 
   7   0   4     2095.85     1966.15     21.23 o 
   8   0   4     1332.13     1258.06     16.01 o 
   9   0   4      418.54      404.37      8.54 o 
  10   0   4      366.90      382.13      8.71 o 
 -12   1   4      198.33      227.16     11.67 o 
 -11   1   4       55.35       56.48      4.89 o 
 -10   1   4        1.86        1.66      1.82 o 
  -9   1   4      145.67      151.82      4.67 o 
  -8   1   4      135.81      132.11      4.04 o 
  -7   1   4      832.73      783.36     15.79 o 
  -6   1   4       89.59       94.12      1.88 o 
  -5   1   4      252.74      230.93      2.66 o 
  -4   1   4     1276.70     1247.50     10.12 o 
  -3   1   4      741.85      748.40      6.58 o 
  -2   1   4      104.64      140.48      1.88 o 
  -1   1   4     1900.62     1877.19     11.62 o 
   0   1   4     3073.76     3118.58     16.59 o 
   1   1   4      111.82      135.72      1.68 o 
   2   1   4      106.87      115.53      1.64 o 
   3   1   4       10.98       10.21      0.68 o 
   4   1   4      323.13      316.58      4.64 o 
   5   1   4      128.96      132.12      2.71 o 
   6   1   4       93.25       93.89      3.25 o 
   7   1   4      587.30      582.75      6.66 o 
   8   1   4        2.84        2.96      1.25 o 
   9   1   4        0.91       -0.37      1.27 o 
  10   1   4       41.79       41.12      2.45 o 
 -12   2   4       70.82       63.40      6.18 o 
 -11   2   4      522.07      553.33     10.09 o 
 -10   2   4      795.19      816.52     12.11 o 
  -9   2   4      485.36      450.67      8.07 o 
  -8   2   4      307.40      290.92      5.95 o 
  -7   2   4      317.46      302.01      4.52 o 
  -6   2   4       79.35       86.20      2.25 o 
  -5   2   4      420.27      410.46      6.33 o 
  -4   2   4     1353.57     1261.95      8.53 o 
  -3   2   4     6646.12     6519.09     43.26 o 
  -2   2   4    10249.45     9763.85     57.92 o 
  -1   2   4     7384.84     7113.59     38.90 o 
   0   2   4     1402.18     1435.64     10.86 o 
   1   2   4       31.84       29.29      0.88 o 
   2   2   4     1265.22     1293.27      9.87 o 
   3   2   4     1175.21     1258.65      8.17 o 
   4   2   4      977.33     1000.28      7.12 o 
   5   2   4      955.73      970.93      8.40 o 
   6   2   4      908.16      907.81      8.42 o 
   7   2   4      408.23      404.57      5.47 o 
   8   2   4        2.30        2.71      1.52 o 
   9   2   4        4.44        3.10      1.40 o 
  10   2   4       41.31       37.47      2.45 o 
 -12   3   4       15.09       16.79      4.48 o 
 -11   3   4       11.16       17.35      3.82 o 
 -10   3   4       17.16       16.35      3.47 o 
  -9   3   4        0.82        1.32      1.59 o 
  -8   3   4     1650.63     1610.79     14.16 o 
  -7   3   4      289.92      280.05      4.39 o 
  -6   3   4       18.66       24.79      1.42 o 
  -5   3   4      195.27      206.45      2.60 o 
  -4   3   4      257.86      313.07      3.89 o 
  -3   3   4       53.43       60.45      2.46 o 
  -2   3   4      165.18      185.59      2.12 o 
  -1   3   4      564.04      582.92      5.41 o 
   0   3   4       66.65       65.25      1.58 o 
   1   3   4        1.63        3.20      0.60 o 
   2   3   4      179.47      174.99      2.00 o 
   3   3   4     1270.87     1366.58      9.80 o 
   4   3   4      692.84      693.24      7.13 o 
   5   3   4       33.93       36.28      1.85 o 
   6   3   4      284.23      282.46      5.84 o 
   7   3   4        0.46        2.22      1.58 o 
   8   3   4        4.88        3.23      1.52 o 
   9   3   4        0.17       -0.28      1.88 o 
  10   3   4        5.08       10.74      4.21 o 
 -11   4   4      145.02      136.98      7.76 o 
 -10   4   4       61.50       58.73      5.44 o 
  -9   4   4      180.76      181.08      7.91 o 
  -8   4   4       35.15       44.47      4.36 o 
  -7   4   4      474.25      505.77      6.22 o 
  -6   4   4     1291.88     1332.49     15.05 o 
  -5   4   4      857.83      852.57     10.05 o 
  -4   4   4      712.56      621.43      6.13 o 
  -3   4   4     1184.20     1182.64      9.64 o 
  -2   4   4     2310.54     2472.11     22.20 o 
  -1   4   4     2924.32     2912.76     20.50 o 
   0   4   4     5360.42     5329.05     39.57 o 
   1   4   4     5300.90     5245.44     30.75 o 
   2   4   4     1703.98     1638.23     10.93 o 
   3   4   4     2010.40     1959.84     13.28 o 
   4   4   4      452.20      453.06      4.81 o 
   5   4   4       60.16       63.36      2.40 o 
   6   4   4       26.03       23.62      2.28 o 
   7   4   4      626.48      604.53     10.12 o 
   8   4   4      320.21      327.22      7.62 o 
   9   4   4      219.16      220.41      6.65 o 
  10   4   4       94.21       99.12      5.11 o 
 -11   5   4        3.99        5.31      3.86 o 
 -10   5   4       68.27       70.21      4.15 o 
  -9   5   4       88.44       82.86      5.94 o 
  -8   5   4       29.55       30.81      2.51 o 
  -7   5   4        2.10        0.82      1.50 o 
  -6   5   4      252.80      245.36      5.19 o 
  -5   5   4       13.86       13.05      1.49 o 
  -4   5   4        2.71        2.97      0.76 o 
  -3   5   4      181.45      191.77      3.28 o 
  -2   5   4       71.17       73.16      2.02 o 
  -1   5   4        0.03        1.84      1.02 o 
   0   5   4       12.70       13.94      0.80 o 
   1   5   4       72.43       74.64      1.34 o 
   2   5   4      363.57      367.31      3.74 o 
   3   5   4       40.15       44.70      1.55 o 
   4   5   4       18.25       20.80      1.98 o 
   5   5   4        0.05       -0.36      1.06 o 
   6   5   4       20.13       19.03      2.53 o 
   7   5   4        7.54        5.89      1.96 o 
   8   5   4       75.68       70.24      4.01 o 
   9   5   4        6.41        4.70      2.31 o 
 -11   6   4       40.30       45.59      5.69 o 
 -10   6   4      146.32      147.64      5.63 o 
  -9   6   4      235.05      223.97     11.22 o 
  -8   6   4      265.96      261.63      6.56 o 
  -7   6   4      284.81      287.29      5.21 o 
  -6   6   4     1054.72     1072.21     12.68 o 
  -5   6   4      893.03      902.22      9.45 o 
  -4   6   4      671.42      661.85      7.44 o 
  -3   6   4      868.89      853.34      8.56 o 
  -2   6   4      917.32      914.46      8.74 o 
  -1   6   4      809.34      804.56      6.46 o 
   0   6   4      930.33      894.97      8.36 o 
   1   6   4     1417.47     1437.52     12.08 o 
   2   6   4      385.43      375.26      4.81 o 
   3   6   4      865.19      870.57     10.96 o 
   4   6   4     1265.52     1284.53     12.22 o 
   5   6   4      520.96      519.98      8.38 o 
   6   6   4      239.73      241.07      6.08 o 
   7   6   4      338.90      341.41      7.76 o 
   8   6   4      347.71      347.63      8.36 o 
   9   6   4       24.07       28.34      3.37 o 
 -10   7   4        5.51        8.85      3.86 o 
  -9   7   4       41.70       30.37      3.06 o 
  -8   7   4      152.14      141.00      5.14 o 
  -7   7   4        1.89        1.83      1.48 o 
  -6   7   4        2.62       -0.16      1.24 o 
  -5   7   4        0.98        1.00      1.55 o 
  -4   7   4        9.20        8.02      1.23 o 
  -3   7   4      235.50      235.10      4.06 o 
  -2   7   4        0.74        0.11      1.19 o 
  -1   7   4      120.53      124.33      3.78 o 
   0   7   4      165.66      173.60      7.23 o 
   1   7   4        9.12       14.44      3.67 o 
   2   7   4        2.00        1.51      1.26 o 
   3   7   4        3.14        4.07      1.43 o 
   4   7   4        7.90        7.09      1.41 o 
   5   7   4       12.17       13.70      1.70 o 
   6   7   4       31.65       25.72      5.50 o 
   7   7   4       36.45       32.70      3.08 o 
   8   7   4        0.01        0.88      2.23 o 
  -9   8   4      385.91      387.47     11.98 o 
  -8   8   4      423.19      421.37     10.44 o 
  -7   8   4      167.25      179.06      5.07 o 
  -6   8   4      122.31      108.59      4.25 o 
  -5   8   4      183.14      198.71      5.47 o 
  -4   8   4      532.84      537.45      9.14 o 
  -3   8   4      731.09      749.72     10.97 o 
  -2   8   4      784.01      787.00     11.22 o 
  -1   8   4      540.96      545.09      8.83 o 
   0   8   4      181.94      173.07      4.70 o 
   1   8   4      188.17      187.62      6.60 o 
   2   8   4      154.05      148.00      6.79 o 
   3   8   4      296.55      320.70      9.96 o 
   4   8   4      519.15      538.94      7.44 o 
   5   8   4      479.62      515.08      7.54 o 
   6   8   4      476.06      464.36      9.64 o 
   7   8   4       71.03       74.49      4.80 o 
  -8   9   4      115.27      119.74      7.60 o 
  -7   9   4       82.45       73.84      6.18 o 
  -6   9   4        8.06        5.27      2.02 o 
  -5   9   4      457.71      434.53      8.61 o 
  -4   9   4      204.35      214.15      5.92 o 
  -3   9   4      151.48      152.70      5.40 o 
  -2   9   4       48.31       50.83      3.14 o 
  -1   9   4       11.54        7.34      1.84 o 
   0   9   4      157.20      156.69      4.77 o 
   1   9   4       28.10       26.49      2.37 o 
   2   9   4        0.12        0.37      2.18 o 
   3   9   4       15.06       11.06      3.28 o 
   4   9   4       10.51        5.79      3.05 o 
   5   9   4        0.70        0.10      1.91 o 
   6   9   4      145.01      147.05     11.66 o 
   7   9   4       83.16       88.76      7.03 o 
  -7  10   4      513.18      513.03     15.29 o 
  -6  10   4      464.69      483.46      9.79 o 
  -5  10   4      251.49      262.31      8.64 o 
  -4  10   4      366.49      348.89      7.98 o 
  -3  10   4       83.30       82.88      4.04 o 
  -2  10   4        5.54        6.51      1.92 o 
  -1  10   4       60.30       64.99      4.82 o 
   0  10   4      572.63      562.91      9.87 o 
   1  10   4      664.77      642.71     15.88 o 
   2  10   4      398.03      394.43     12.29 o 
   3  10   4      180.01      179.82      8.47 o 
   4  10   4        9.97        9.77      3.57 o 
   5  10   4       10.33        9.38      2.50 o 
   6  10   4       50.84       43.43      3.78 o 
  -6  11   4       33.33       33.22      5.17 o 
  -5  11   4       11.50        8.83      2.69 o 
  -4  11   4      113.80      105.22      4.98 o 
  -3  11   4       26.43       23.99      2.84 o 
  -2  11   4       21.74       22.10      2.71 o 
  -1  11   4      136.68      130.74     10.93 o 
   0  11   4       29.97       33.79      3.10 o 
   1  11   4        3.61        4.77      3.20 o 
   2  11   4      112.23      113.60      7.33 o 
   3  11   4      133.16      138.17      8.09 o 
   4  11   4       44.69       50.05      5.96 o 
  -4  12   4      277.01      263.88      8.88 o 
  -3  12   4      386.39      385.12      9.09 o 
  -2  12   4      350.56      342.26     19.67 o 
  -1  12   4      275.02      273.39      7.57 o 
   0  12   4       98.54       99.95      5.27 o 
   1  12   4        5.65        4.50      3.55 o 
   2  12   4       12.33       10.33      3.90 o 
 -12   1   5       89.38       93.12      4.76 o 
 -11   1   5      394.74      402.18      8.66 o 
 -10   1   5      512.02      517.37      9.25 o 
  -9   1   5       25.71       27.15      2.39 o 
  -8   1   5     1109.70     1104.64     16.50 o 
  -7   1   5     1039.15     1097.33     12.70 o 
  -6   1   5      834.60      864.57     10.31 o 
  -5   1   5      135.00       98.04      2.36 o 
  -4   1   5     1708.62     1671.42     13.09 o 
  -3   1   5     2433.15     2481.77     18.02 o 
  -2   1   5     2916.25     2817.30     14.56 o 
  -1   1   5     5090.95     5073.29     26.31 o 
   0   1   5      239.07      217.74      2.24 o 
   1   1   5      346.48      311.62      2.92 o 
   2   1   5     3033.15     3181.58     17.63 o 
   3   1   5     2117.36     2142.73     12.75 o 
   4   1   5      547.97      562.01      5.81 o 
   5   1   5      280.30      276.83      5.57 o 
   6   1   5     2747.69     2658.35     18.78 o 
   7   1   5      440.56      412.75      5.65 o 
   8   1   5      141.36      144.97      3.61 o 
   9   1   5       41.22       38.21      3.15 o 
  10   1   5      181.12      198.51      5.60 o 
 -12   2   5       24.65       30.13      4.65 o 
 -11   2   5        0.50       -2.02      1.96 o 
 -10   2   5      115.06      116.88      4.54 o 
  -9   2   5       38.93       37.50      2.66 o 
  -8   2   5     1031.31      987.06     12.33 o 
  -7   2   5      373.13      361.86      5.12 o 
  -6   2   5        8.12       12.37      1.18 o 
  -5   2   5      320.86      295.78      5.67 o 
  -4   2   5        0.37        2.26      1.12 o 
  -3   2   5     1342.95     1456.62     11.54 o 
  -2   2   5      904.48      967.87      8.25 o 
  -1   2   5       89.17      110.40      1.74 o 
   0   2   5      190.49      225.85      2.65 o 
   1   2   5      437.46      465.33      3.84 o 
   2   2   5      134.83      131.44      1.96 o 
   3   2   5       12.10       11.83      0.82 o 
   4   2   5      524.91      487.82      5.30 o 
   5   2   5      284.15      273.05      4.07 o 
   6   2   5       72.07       70.34      2.44 o 
   7   2   5       25.46       24.87      1.75 o 
   8   2   5        9.09        4.95      1.39 o 
   9   2   5        7.64        5.88      2.01 o 
  10   2   5        0.52       -2.20      1.47 o 
 -12   3   5      159.62      166.62      9.07 o 
 -11   3   5      244.56      255.23     10.25 o 
 -10   3   5       20.28       20.51      2.50 o 
  -9   3   5       30.33       30.07      2.50 o 
  -8   3   5       79.37       81.89      2.75 o 
  -7   3   5     1655.53     1622.42     13.97 o 
  -6   3   5     1689.26     1634.00     13.62 o 
  -5   3   5     1080.65     1034.02     12.97 o 
  -4   3   5     1063.57     1010.11      8.90 o 
  -3   3   5     1265.09     1311.91      8.79 o 
  -2   3   5      261.03      289.47      3.99 o 
  -1   3   5      598.00      612.99      4.89 o 
   0   3   5     2802.78     2761.23     19.82 o 
   1   3   5     3675.61     3602.98     21.96 o 
   2   3   5     2693.42     2644.75     14.94 o 
   3   3   5     2192.92     2169.39     14.56 o 
   4   3   5      337.98      332.94      3.70 o 
   5   3   5       13.31       14.94      1.39 o 
   6   3   5       14.03       12.39      2.61 o 
   7   3   5      386.42      378.97      6.21 o 
   8   3   5      100.09       91.80      3.40 o 
   9   3   5      225.65      212.80      6.63 o 
 -11   4   5       89.94       89.07      6.97 o 
 -10   4   5        8.98        6.74      3.38 o 
  -9   4   5       23.64       23.80      2.43 o 
  -8   4   5      160.13      154.67      4.72 o 
  -7   4   5      755.84      725.28      7.93 o 
  -6   4   5      363.62      369.44      5.01 o 
  -5   4   5        3.57        3.98      1.02 o 
  -4   4   5      158.48      178.37      2.97 o 
  -3   4   5       12.62       10.87      0.74 o 
  -2   4   5        0.09        0.88      0.77 o 
  -1   4   5     1365.98     1299.94     10.56 o 
   0   4   5     1524.25     1527.46      9.99 o 
   1   4   5       48.65       70.34      1.62 o 
   2   4   5      258.51      293.50      3.53 o 
   3   4   5      100.17       96.08      2.12 o 
   4   4   5      243.44      244.01      3.54 o 
   5   4   5      741.56      717.92      8.18 o 
   6   4   5       14.63       11.72      2.68 o 
   7   4   5      225.25      220.00      6.14 o 
   8   4   5       12.37       11.54      4.56 o 
   9   4   5        7.15        7.44      2.67 o 
 -11   5   5      312.96      335.47      8.41 o 
 -10   5   5      401.30      397.98     12.39 o 
  -9   5   5     1417.77     1388.66     24.86 o 
  -8   5   5      730.11      739.49     10.90 o 
  -7   5   5       36.97       43.12      2.70 o 
  -6   5   5       20.33       19.08      3.04 o 
  -5   5   5      357.24      367.72      9.20 o 
  -4   5   5      739.25      720.04      7.10 o 
  -3   5   5     1475.17     1494.10      9.89 o 
  -2   5   5     3798.76     3774.83     26.52 o 
  -1   5   5     2973.67     2912.32     21.03 o 
   0   5   5      713.86      679.14      4.94 o 
   1   5   5       37.17       33.28      1.47 o 
   2   5   5       26.09       24.61      1.33 o 
   3   5   5      218.33      241.12      3.43 o 
   4   5   5      434.53      463.94      6.45 o 
   5   5   5     1053.93     1065.50     15.14 o 
   6   5   5      514.60      506.23     24.41 o 
   7   5   5      328.92      320.33      7.52 o 
   8   5   5       14.71       14.46      2.68 o 
   9   5   5       11.10       10.29      2.85 o 
 -11   6   5      155.77      163.76      6.79 o 
 -10   6   5       79.98       85.86      6.04 o 
  -9   6   5       10.54       10.26      2.35 o 
  -8   6   5      230.14      215.83      7.67 o 
  -7   6   5      305.67      307.63      6.50 o 
  -6   6   5        3.27        6.69      2.12 o 
  -5   6   5       65.83       76.26      3.13 o 
  -4   6   5       51.77       57.31      4.66 o 
  -3   6   5       63.26       61.20      2.20 o 
  -2   6   5       38.61       37.79      1.75 o 
  -1   6   5      833.48      835.26      6.90 o 
   0   6   5     1324.03     1307.14     11.39 o 
   1   6   5      164.06      155.74      3.04 o 
   2   6   5        7.28       14.95      1.66 o 
   3   6   5      468.37      477.37      6.39 o 
   4   6   5      610.07      605.36      8.22 o 
   5   6   5      271.58      254.81      8.86 o 
   6   6   5       33.80       43.40      3.15 o 
   7   6   5        5.57        7.76      2.37 o 
   8   6   5       16.27       15.93      2.84 o 
 -10   7   5       25.52       23.85      3.14 o 
  -9   7   5       44.74       54.33      3.76 o 
  -8   7   5      413.31      424.51      6.96 o 
  -7   7   5     1222.20     1220.98     18.24 o 
  -6   7   5     2383.77     2367.92     20.17 o 
  -5   7   5     1920.19     1886.54     16.63 o 
  -4   7   5      818.78      793.40      8.83 o 
  -3   7   5       79.17       83.52      2.57 o 
  -2   7   5       60.95       55.52      2.88 o 
  -1   7   5       77.29       74.09      4.21 o 
   0   7   5      207.85      216.66      5.03 o 
   1   7   5      600.95      621.48     11.30 o 
   2   7   5      610.71      628.83     14.19 o 
   3   7   5      578.45      562.60     14.26 o 
   4   7   5      333.76      327.04      5.61 o 
   5   7   5       50.55       45.74      2.51 o 
   6   7   5       79.96       72.21      3.98 o 
   7   7   5      277.43      270.67      7.26 o 
   8   7   5      467.51      474.41     14.24 o 
  -9   8   5       15.33       13.70      2.80 o 
  -8   8   5      203.16      205.40      8.83 o 
  -7   8   5      186.88      195.39      4.70 o 
  -6   8   5        0.04       -0.37      1.35 o 
  -5   8   5       97.25       96.43      6.43 o 
  -4   8   5      345.80      337.19      7.21 o 
  -3   8   5      248.30      246.63      9.11 o 
  -2   8   5       12.06       10.09      1.92 o 
  -1   8   5      160.80      153.28      4.56 o 
   0   8   5      209.95      209.13      5.24 o 
   1   8   5       56.67       57.38      4.75 o 
   2   8   5        1.63        0.56      2.30 o 
   3   8   5      105.35      113.55      6.23 o 
   4   8   5       94.38       94.73      4.37 o 
   5   8   5       31.32       27.43      2.28 o 
   6   8   5        0.29        0.23      2.09 o 
   7   8   5       44.73       45.31      3.79 o 
  -8   9   5       49.00       54.93      5.94 o 
  -7   9   5       27.15       27.26      2.99 o 
  -6   9   5        2.16        1.52      1.80 o 
  -5   9   5       54.12       56.65      3.57 o 
  -4   9   5      418.72      407.67      8.30 o 
  -3   9   5      875.67      863.39     17.63 o 
  -2   9   5     1495.91     1455.73     17.85 o 
  -1   9   5     1318.62     1293.07     31.11 o 
   0   9   5      781.73      752.22     11.30 o 
   1   9   5      184.33      184.24      7.91 o 
   2   9   5      239.45      235.29      9.23 o 
   3   9   5      281.88      310.49     10.60 o 
   4   9   5      267.92      280.96      7.26 o 
   5   9   5      400.43      417.06      9.02 o 
   6   9   5      293.85      291.32     10.96 o 
  -7  10   5        6.48        7.99      3.94 o 
  -6  10   5        4.50        0.91      2.05 o 
  -5  10   5       26.82       26.93      5.32 o 
  -4  10   5       30.83       30.23      3.04 o 
  -3  10   5       20.76       17.63      2.44 o 
  -2  10   5        9.15        9.48      2.18 o 
  -1  10   5        3.43        0.39      1.66 o 
   0  10   5       19.57       17.82      2.40 o 
   1  10   5       11.37       11.66      3.36 o 
   2  10   5        1.32        0.33      2.80 o 
   3  10   5       41.28       41.30      5.08 o 
   4  10   5       43.70       43.31      3.69 o 
   5  10   5        3.87        0.54      2.59 o 
  -6  11   5       44.39       41.90      5.58 o 
  -5  11   5       71.54       66.46      4.24 o 
  -4  11   5       97.21       96.47      4.82 o 
  -3  11   5       37.02       38.21      3.37 o 
  -2  11   5       81.05       87.30      4.59 o 
  -1  11   5      275.68      267.91      7.17 o 
   0  11   5      378.51      366.77     12.43 o 
   1  11   5      242.57      251.24     10.60 o 
   2  11   5      326.03      312.17     11.75 o 
   3  11   5      249.48      245.66     10.71 o 
  -3  12   5       51.87       47.73      3.81 o 
  -2  12   5       42.79       41.93      3.72 o 
  -1  12   5       10.01       10.45      4.05 o 
   0  12   5        1.31        1.56      3.26 o 
   1  12   5       11.55       13.51      4.05 o 
 -12   0   6       66.97       68.13      5.98 o 
 -11   0   6      105.45       94.32      6.41 o 
 -10   0   6       11.42       12.55      2.97 o 
  -9   0   6       53.52       59.95      4.63 o 
  -8   0   6      558.78      549.64     12.14 o 
  -7   0   6     4298.82     4159.17     51.90 o 
  -6   0   6     8545.13     8162.86     94.36 o 
  -5   0   6     5698.59     5377.64     63.50 o 
  -4   0   6     6153.00     6272.13     75.77 o 
  -3   0   6     1979.63     1988.98     18.79 o 
  -2   0   6       68.61       66.61      1.44 o 
  -1   0   6       38.45       53.49      1.58 o 
   0   0   6      423.62      600.14      6.05 o 
   1   0   6     1147.32     1104.81      9.41 o 
   2   0   6     1129.94     1128.71      9.70 o 
   3   0   6     1593.57     1548.63     16.26 o 
   4   0   6       69.85       65.62      2.94 o 
   5   0   6       38.46       37.22      4.42 o 
   6   0   6      155.85      157.08      4.86 o 
   7   0   6      117.80      111.98      4.43 o 
   8   0   6      307.70      279.92      7.11 o 
   9   0   6      371.54      360.62      8.56 o 
 -12   1   6       83.61      100.49      5.03 o 
 -11   1   6      119.86      134.34      5.21 o 
 -10   1   6        5.75        2.57      1.85 o 
  -9   1   6        1.22        1.53      1.54 o 
  -8   1   6      443.91      430.01      7.41 o 
  -7   1   6      687.75      655.60      9.06 o 
  -6   1   6       28.36       34.04      1.66 o 
  -5   1   6      696.61      682.80     11.44 o 
  -4   1   6      949.15      947.01      8.64 o 
  -3   1   6     1693.39     1675.23     11.00 o 
  -2   1   6     1090.63     1169.61      7.19 o 
  -1   1   6      743.60      763.54      5.42 o 
   0   1   6     2784.51     2800.95     15.61 o 
   1   1   6      171.94      169.97      2.22 o 
   2   1   6       19.56       22.39      0.96 o 
   3   1   6       25.52       28.62      1.50 o 
   4   1   6      142.40      142.91      2.87 o 
   5   1   6     1092.44     1039.76      9.32 o 
   6   1   6        5.85        6.40      1.28 o 
   7   1   6       19.72       20.40      1.73 o 
   8   1   6       61.04       60.75      2.99 o 
   9   1   6        1.10        3.03      1.65 o 
 -12   2   6      134.83      151.94      9.31 o 
 -11   2   6      425.48      420.68     12.49 o 
 -10   2   6      337.14      345.60     11.36 o 
  -9   2   6      741.76      741.88     15.42 o 
  -8   2   6      934.92      921.17      9.75 o 
  -7   2   6      119.06      120.64      3.04 o 
  -6   2   6      128.20      127.12      2.86 o 
  -5   2   6       16.80       14.86      3.62 o 
  -4   2   6      801.50      798.10      7.68 o 
  -3   2   6     1711.47     1664.12     12.30 o 
  -2   2   6     7570.71     7431.16     41.29 o 
  -1   2   6     6537.22     6483.73     32.66 o 
   0   2   6     1181.60     1120.21      7.32 o 
   1   2   6      601.09      620.88      5.16 o 
   2   2   6     1099.79     1163.44      7.94 o 
   3   2   6      426.34      449.66      4.98 o 
   4   2   6       28.45       33.24      2.30 o 
   5   2   6     1312.00     1283.74     10.82 o 
   6   2   6     1585.89     1534.13     12.74 o 
   7   2   6      282.56      276.23      4.81 o 
   8   2   6       26.56       21.26      2.86 o 
   9   2   6       26.40       23.45      2.08 o 
 -12   3   6       47.38       55.68      6.06 o 
 -11   3   6       52.95       56.47      5.60 o 
 -10   3   6      281.32      281.97      6.70 o 
  -9   3   6        0.40        0.45      1.26 o 
  -8   3   6      256.71      246.01      4.55 o 
  -7   3   6      360.85      356.96      5.26 o 
  -6   3   6       10.21       13.43      1.29 o 
  -5   3   6        1.84        2.13      0.82 o 
  -4   3   6       21.22       18.66      2.73 o 
  -3   3   6       36.07       47.02      1.53 o 
  -2   3   6       79.25       86.47      2.08 o 
  -1   3   6      249.50      242.19      2.89 o 
   0   3   6      954.12      945.97      7.38 o 
   1   3   6      941.62      985.01      7.74 o 
   2   3   6       76.56       74.67      1.90 o 
   3   3   6      188.74      178.01      2.93 o 
   4   3   6      530.69      524.95      5.84 o 
   5   3   6       22.13       22.50      1.57 o 
   6   3   6       45.17       39.54      2.00 o 
   7   3   6       18.51       16.85      1.94 o 
   8   3   6        0.23       -1.09      1.94 o 
   9   3   6       25.24       25.15      3.22 o 
 -11   4   6      175.69      193.89      9.34 o 
 -10   4   6       59.03       61.51      5.29 o 
  -9   4   6      366.10      381.53      7.68 o 
  -8   4   6      322.41      318.91      6.72 o 
  -7   4   6      511.78      525.43      6.62 o 
  -6   4   6      430.33      431.48      5.60 o 
  -5   4   6      648.64      681.83      7.20 o 
  -4   4   6      323.90      312.82      4.30 o 
  -3   4   6      195.83      184.88      2.55 o 
  -2   4   6      210.25      211.88      3.44 o 
  -1   4   6       51.96       54.03      1.46 o 
   0   4   6     1678.49     1657.98     11.03 o 
   1   4   6     2517.92     2545.31     16.69 o 
   2   4   6     3095.12     3110.02     20.01 o 
   3   4   6      987.01      994.72      8.36 o 
   4   4   6      874.41      802.78      8.73 o 
   5   4   6      337.00      328.70      5.42 o 
   6   4   6      159.80      161.34      5.25 o 
   7   4   6       74.14       75.03      4.14 o 
   8   4   6       83.61       71.61      4.37 o 
 -11   5   6        0.19        1.81      3.49 o 
 -10   5   6       15.26       14.05      4.01 o 
  -9   5   6        8.39        9.01      2.64 o 
  -8   5   6        0.48       -1.47      1.57 o 
  -7   5   6       95.43       95.19      5.94 o 
  -6   5   6      194.01      198.80      4.91 o 
  -5   5   6       12.34       16.15      1.30 o 
  -4   5   6       57.49       65.83      2.10 o 
  -3   5   6       53.74       55.11      1.53 o 
  -2   5   6       87.54       89.57      2.41 o 
  -1   5   6      243.93      240.87      3.66 o 
   0   5   6        8.28        8.54      0.74 o 
   1   5   6       22.34       16.29      1.33 o 
   2   5   6      101.13      101.82      2.35 o 
   3   5   6        3.83        2.97      0.93 o 
   4   5   6      148.12      144.68      5.30 o 
   5   5   6       63.06       58.70      3.29 o 
   6   5   6        2.38        1.51      1.79 o 
   7   5   6       65.22       66.32      3.98 o 
   8   5   6        0.75       -0.30      2.27 o 
 -10   6   6       51.96       57.69      5.73 o 
  -9   6   6      237.61      249.39      6.54 o 
  -8   6   6      403.06      407.71      8.04 o 
  -7   6   6      275.99      282.70      6.35 o 
  -6   6   6      608.34      583.53      9.18 o 
  -5   6   6      752.89      747.23     10.37 o 
  -4   6   6      505.49      490.64      7.68 o 
  -3   6   6      661.07      666.97      9.08 o 
  -2   6   6      292.58      309.09      4.64 o 
  -1   6   6      179.99      182.15      2.89 o 
   0   6   6      329.61      338.87      4.83 o 
   1   6   6      712.20      747.67     12.13 o 
   2   6   6      575.75      563.67     10.13 o 
   3   6   6      350.23      344.43      6.27 o 
   4   6   6      797.33      790.89     11.79 o 
   5   6   6      490.14      479.52      8.83 o 
   6   6   6      305.27      310.54      7.50 o 
   7   6   6      161.89      163.46      5.92 o 
   8   6   6      125.78      126.65      5.63 o 
 -10   7   6        0.07        0.47      2.36 o 
  -9   7   6        0.03        1.49      2.06 o 
  -8   7   6      138.01      132.00      4.41 o 
  -7   7   6      196.57      191.60      4.60 o 
  -6   7   6        2.92        2.35      1.43 o 
  -5   7   6       69.82       72.50      3.31 o 
  -4   7   6      113.59      110.04      3.17 o 
  -3   7   6      117.92      107.43      2.96 o 
  -2   7   6       18.48       22.08      2.15 o 
  -1   7   6       34.59       41.84      2.56 o 
   0   7   6       18.70       16.19      1.87 o 
   1   7   6      104.40      101.47      3.53 o 
   2   7   6      160.93      149.83      4.43 o 
   3   7   6       83.86       84.24      3.04 o 
   4   7   6       15.51       19.45      1.92 o 
   5   7   6        9.26        8.76      2.07 o 
   6   7   6        3.10        6.70      3.12 o 
   7   7   6       15.36       18.13      2.94 o 
  -9   8   6      204.78      192.46      6.51 o 
  -8   8   6      256.81      275.67      5.92 o 
  -7   8   6       55.18       60.49      3.00 o 
  -6   8   6       74.63       70.04      3.12 o 
  -5   8   6      248.24      243.09      6.62 o 
  -4   8   6      346.12      348.19      7.47 o 
  -3   8   6      891.79      925.13     13.05 o 
  -2   8   6     1427.72     1437.80     24.13 o 
  -1   8   6     1663.61     1640.73     18.81 o 
   0   8   6      383.93      389.50      7.46 o 
   1   8   6       82.84       73.17      5.13 o 
   2   8   6       44.33       43.95      4.44 o 
   3   8   6       28.76       32.17      2.88 o 
   4   8   6       57.45       72.75      5.88 o 
   5   8   6      187.12      200.22      5.92 o 
   6   8   6      260.22      293.38      7.68 o 
  -8   9   6      100.19      110.23      7.82 o 
  -7   9   6      109.66      111.44      4.91 o 
  -6   9   6       29.83       33.25      3.18 o 
  -5   9   6       52.55       56.61      4.15 o 
  -4   9   6      121.48      120.04      4.75 o 
  -3   9   6      230.79      215.75      6.02 o 
  -2   9   6      204.73      192.50      5.69 o 
  -1   9   6        0.38       -0.19      1.59 o 
   0   9   6      142.86      151.14      7.60 o 
   1   9   6       79.77       85.77      6.02 o 
   2   9   6       30.35       38.35      4.65 o 
   3   9   6       29.61       33.24      4.57 o 
   4   9   6       29.68       34.87      3.63 o 
   5   9   6        0.77        1.10      3.36 o 
  -7  10   6      316.77      316.28      8.26 o 
  -6  10   6      585.00      603.70     11.47 o 
  -5  10   6      631.18      619.07     13.75 o 
  -4  10   6      257.41      257.27      7.01 o 
  -3  10   6       35.31       33.99      3.32 o 
  -2  10   6        6.50        5.15      1.97 o 
  -1  10   6       68.46       58.39      3.59 o 
   0  10   6      199.58      207.98      9.28 o 
   1  10   6      327.00      336.37     11.56 o 
   2  10   6      722.62      737.05     18.14 o 
   3  10   6      494.41      520.81     15.21 o 
   4  10   6      106.46      111.64      5.30 o 
  -5  11   6        4.12        7.02      2.52 o 
  -4  11   6       39.98       42.98      3.68 o 
  -3  11   6       68.27       71.85      4.25 o 
  -2  11   6        0.60        0.27      2.04 o 
  -1  11   6      142.09      147.61      8.32 o 
   0  11   6      217.94      239.91     10.56 o 
   1  11   6        8.13        6.64      3.57 o 
   2  11   6        5.80        8.53      3.92 o 
 -12   1   7       76.63       77.44      5.26 o 
 -11   1   7      187.24      188.86      5.96 o 
 -10   1   7      197.20      212.03      5.90 o 
  -9   1   7      326.49      317.38      6.73 o 
  -8   1   7      509.38      501.16     11.39 o 
  -7   1   7      396.88      396.80      6.78 o 
  -6   1   7      172.48      162.99      3.34 o 
  -5   1   7      760.03      760.01     10.31 o 
  -4   1   7      920.30      943.84      8.94 o 
  -3   1   7     1387.96     1331.80     10.80 o 
  -2   1   7     1945.61     2017.88     10.48 o 
  -1   1   7     1587.50     1547.08      9.51 o 
   0   1   7      425.23      404.24      4.46 o 
   1   1   7      502.57      518.43      4.65 o 
   2   1   7      405.74      396.96      4.57 o 
   3   1   7      178.47      174.60      3.13 o 
   4   1   7       36.83       33.89      2.23 o 
   5   1   7     1173.93     1175.23     12.29 o 
   6   1   7      439.04      428.39      5.89 o 
   7   1   7      396.79      368.98      5.69 o 
   8   1   7      118.52      110.85      3.45 o 
 -12   2   7       40.32       36.69      3.44 o 
 -11   2   7        5.80        7.11      2.28 o 
 -10   2   7      118.85      121.22      7.30 o 
  -9   2   7        7.56        6.83      1.88 o 
  -8   2   7      107.62       96.26      4.01 o 
  -7   2   7      305.33      292.49      4.80 o 
  -6   2   7       88.79       74.62      2.68 o 
  -5   2   7       15.03       16.83      1.28 o 
  -4   2   7        0.23        2.74      0.85 o 
  -3   2   7       13.40       14.88      1.11 o 
  -2   2   7       15.93       14.40      0.78 o 
  -1   2   7       10.46        4.95      0.73 o 
   0   2   7      175.33      176.76      2.36 o 
   1   2   7        8.50        8.67      0.78 o 
   2   2   7        4.61        3.99      0.75 o 
   3   2   7      529.90      504.73      5.60 o 
   4   2   7      289.82      280.48      4.25 o 
   5   2   7      136.87      136.00      3.26 o 
   6   2   7       24.33       24.77      2.45 o 
   7   2   7       31.25       32.17      2.09 o 
   8   2   7       34.72       32.55      2.22 o 
 -11   3   7       87.14       82.16      6.39 o 
 -10   3   7      135.26      135.00      4.88 o 
  -9   3   7      227.02      248.29      4.93 o 
  -8   3   7      269.33      265.52      4.78 o 
  -7   3   7      997.11      943.00      9.78 o 
  -6   3   7     1456.08     1370.42     12.35 o 
  -5   3   7     1139.40     1152.33     12.62 o 
  -4   3   7      569.94      542.34      7.34 o 
  -3   3   7      519.83      521.02      4.89 o 
  -2   3   7       43.55       41.86      1.43 o 
  -1   3   7      228.72      225.27      2.64 o 
   0   3   7     1166.95     1161.69      8.91 o 
   1   3   7     3265.06     3284.89     20.95 o 
   2   3   7     3578.11     3566.83     22.74 o 
   3   3   7      988.62     1012.35      8.80 o 
   4   3   7     1356.09     1332.20     11.08 o 
   5   3   7      343.75      335.76      4.99 o 
   6   3   7       19.08       22.88      1.80 o 
   7   3   7        2.30        1.79      1.57 o 
   8   3   7       49.60       52.81      4.05 o 
 -11   4   7       37.68       36.61      5.19 o 
 -10   4   7       70.81       70.86      4.06 o 
  -9   4   7       22.87       23.97      4.08 o 
  -8   4   7       21.10       21.39      2.34 o 
  -7   4   7      330.02      305.31      4.98 o 
  -6   4   7        5.73        7.15      1.20 o 
  -5   4   7      209.95      198.73      3.66 o 
  -4   4   7       74.82       62.29      2.10 o 
  -3   4   7      270.03      250.40      3.20 o 
  -2   4   7        0.28        0.51      0.79 o 
  -1   4   7      749.26      746.18      6.27 o 
   0   4   7     1759.27     1718.30     13.11 o 
   1   4   7      661.12      651.30      6.19 o 
   2   4   7       88.77       80.89      2.16 o 
   3   4   7       32.75       29.34      1.81 o 
   4   4   7      692.24      692.87      8.26 o 
   5   4   7      407.24      385.62      6.20 o 
   6   4   7       37.10       33.04      2.95 o 
   7   4   7       28.67       35.90      3.34 o 
   8   4   7        8.00        5.93      2.60 o 
 -11   5   7       58.77       66.24      6.35 o 
 -10   5   7      176.46      167.53      8.22 o 
  -9   5   7      904.38      925.97     13.45 o 
  -8   5   7      947.69      920.19     12.94 o 
  -7   5   7      121.35      123.47      4.24 o 
  -6   5   7        9.93       11.28      1.89 o 
  -5   5   7       35.25       49.63      2.04 o 
  -4   5   7      474.26      484.72      5.90 o 
  -3   5   7     1858.22     1816.16     12.24 o 
  -2   5   7     3245.69     3190.34     23.64 o 
  -1   5   7     2191.55     2120.03     16.77 o 
   0   5   7     1394.97     1386.16      9.96 o 
   1   5   7      549.65      549.97      5.70 o 
   2   5   7       18.72       21.66      1.38 o 
   3   5   7       61.93       59.46      2.53 o 
   4   5   7      247.68      241.64      8.17 o 
   5   5   7      670.18      675.74     10.92 o 
   6   5   7      838.61      847.57     13.63 o 
   7   5   7      238.46      236.45     13.21 o 
 -10   6   7       18.55       17.58      3.92 o 
  -9   6   7        7.02        7.36      2.72 o 
  -8   6   7       30.70       31.28      2.77 o 
  -7   6   7       38.65       42.12      3.00 o 
  -6   6   7        7.36        4.35      1.65 o 
  -5   6   7      120.08      109.69      7.57 o 
  -4   6   7      324.04      338.31      6.44 o 
  -3   6   7      348.50      346.12      6.35 o 
  -2   6   7      460.42      451.46      5.66 o 
  -1   6   7      471.90      463.64      5.07 o 
   0   6   7     1920.08     1916.16     16.02 o 
   1   6   7      928.02      929.97     13.30 o 
   2   6   7       32.32       29.37      2.23 o 
   3   6   7        4.95        8.41      2.21 o 
   4   6   7       17.73       17.04      2.34 o 
   5   6   7      235.60      228.01      6.25 o 
   6   6   7       67.73       62.59      3.91 o 
   7   6   7        0.75        1.19      2.11 o 
 -10   7   7        4.23        4.88      2.45 o 
  -9   7   7        2.40        2.38      1.75 o 
  -8   7   7       26.26       26.25      2.76 o 
  -7   7   7      318.63      315.43      7.16 o 
  -6   7   7     1788.08     1741.31     42.04 o 
  -5   7   7     1631.21     1640.07     18.54 o 
  -4   7   7     1371.89     1340.98     14.56 o 
  -3   7   7      953.17      917.77      9.91 o 
  -2   7   7      132.97      138.19      5.12 o 
  -1   7   7       17.75       20.68      3.35 o 
   0   7   7       76.00       78.13      5.35 o 
   1   7   7      928.31      971.89     12.55 o 
   2   7   7      343.57      375.79      6.98 o 
   3   7   7      386.63      403.09      6.46 o 
   4   7   7      132.10      137.86      9.83 o 
   5   7   7        6.59        7.06      2.14 o 
   6   7   7       16.49       14.31      2.67 o 
  -9   8   7        8.15        8.61      2.62 o 
  -8   8   7      165.43      160.17      4.68 o 
  -7   8   7      278.70      297.41      6.01 o 
  -6   8   7      115.01      123.58      3.85 o 
  -5   8   7        0.09       -1.45      1.57 o 
  -4   8   7      204.04      202.67      7.85 o 
  -3   8   7      158.97      161.40      5.23 o 
  -2   8   7        0.68       -0.26      1.56 o 
  -1   8   7       18.02       17.84      2.27 o 
   0   8   7        0.22        1.18      2.45 o 
   1   8   7       90.78       86.33      5.94 o 
   2   8   7      145.13      145.37      7.47 o 
   3   8   7       49.04       52.15      3.49 o 
   4   8   7      237.43      250.95      6.13 o 
   5   8   7       79.57       86.01      5.69 o 
  -8   9   7      123.72      130.40      5.60 o 
  -7   9   7       41.36       42.84      3.60 o 
  -6   9   7       10.26       11.78      2.51 o 
  -5   9   7        2.00        4.39      2.08 o 
  -4   9   7        4.34        6.66      2.09 o 
  -3   9   7       43.41       46.47      3.29 o 
  -2   9   7      412.95      430.86     20.18 o 
  -1   9   7      807.07      807.15     12.34 o 
   0   9   7      284.09      299.16     10.65 o 
   1   9   7      175.99      182.74      8.61 o 
   2   9   7      154.24      152.63      7.91 o 
   3   9   7      231.03      235.23      6.90 o 
   4   9   7      196.50      205.96      6.57 o 
  -6  10   7       31.77       37.80      3.65 o 
  -5  10   7        0.30        2.65      2.12 o 
  -4  10   7        2.31        0.42      1.95 o 
  -3  10   7       10.45       11.13      2.37 o 
  -2  10   7       33.05       32.82      3.04 o 
  -1  10   7       13.39        9.48      3.42 o 
   0  10   7       30.49       24.22      4.46 o 
   1  10   7        3.93        0.89      3.15 o 
   2  10   7       23.46       19.67      4.32 o 
   3  10   7        3.88        6.03      2.64 o 
  -4  11   7      133.37      132.25      5.79 o 
  -3  11   7       43.34       40.07      3.63 o 
  -2  11   7       95.54       91.12      4.79 o 
  -1  11   7      157.50      147.01      8.65 o 
   0  11   7       54.75       42.60      5.54 o 
   1  11   7       11.67       15.15      4.15 o 
 -11   0   8       81.89       84.61      6.27 o 
 -10   0   8       58.45       56.15      4.71 o 
  -9   0   8       12.38       13.61      3.03 o 
  -8   0   8        8.10       10.67      2.53 o 
  -7   0   8      200.00      187.08      6.72 o 
  -6   0   8     1819.05     1728.99     25.23 o 
  -5   0   8     2791.27     2756.70     26.36 o 
  -4   0   8     4040.33     4005.09     35.85 o 
  -3   0   8     3114.90     3099.80     22.06 o 
  -2   0   8      626.44      668.41      6.85 o 
  -1   0   8      560.71      559.88      7.91 o 
   0   0   8     1695.94     1714.69     19.22 o 
   1   0   8     2464.35     2404.90     37.18 o 
   2   0   8     1405.28     1426.45     15.72 o 
   3   0   8      860.84      830.83     11.17 o 
   4   0   8      648.55      664.82     10.19 o 
   5   0   8        6.48        4.86      1.80 o 
   6   0   8      171.39      158.87      6.30 o 
   7   0   8       56.43       61.46      3.82 o 
   8   0   8       20.64       23.64      3.15 o 
 -11   1   8       53.96       51.58      3.64 o 
 -10   1   8       26.66       27.31      2.73 o 
  -9   1   8       28.67       27.19      2.54 o 
  -8   1   8      142.78      129.95      4.21 o 
  -7   1   8      581.12      565.74      8.80 o 
  -6   1   8       78.50       80.97      2.58 o 
  -5   1   8       22.77       18.05      1.42 o 
  -4   1   8      112.52      102.97      2.68 o 
  -3   1   8      240.15      251.95      3.87 o 
  -2   1   8      949.34      962.06      7.70 o 
  -1   1   8       52.47       55.55      1.44 o 
   0   1   8      792.94      782.12      6.04 o 
   1   1   8      605.36      604.50      5.24 o 
   2   1   8       37.08       40.77      1.69 o 
   3   1   8        1.77        3.72      1.02 o 
   4   1   8      277.70      281.47      4.43 o 
   5   1   8      248.07      253.22      4.47 o 
   6   1   8       56.40       51.64      2.38 o 
   7   1   8       28.06       27.89      2.12 o 
   8   1   8       14.74       14.56      1.97 o 
 -11   2   8      110.20      117.90      5.00 o 
 -10   2   8      355.40      357.88      7.62 o 
  -9   2   8      765.75      752.40     11.16 o 
  -8   2   8     1171.79     1187.22     14.65 o 
  -7   2   8      317.58      316.23      5.17 o 
  -6   2   8        3.33        7.17      4.33 o 
  -5   2   8       23.77       22.82      1.54 o 
  -4   2   8      207.51      185.62      7.82 o 
  -3   2   8      631.17      600.55      5.64 o 
  -2   2   8     1009.93      959.36      6.75 o 
  -1   2   8     2481.17     2422.46     16.12 o 
   0   2   8     1885.14     1882.22     11.74 o 
   1   2   8      546.89      550.91      5.00 o 
   2   2   8      107.13      108.16      2.55 o 
   3   2   8        5.50        5.36      1.11 o 
   4   2   8      417.42      429.31      5.62 o 
   5   2   8      679.69      682.56      7.68 o 
   6   2   8      870.83      854.39      9.19 o 
   7   2   8      413.46      387.83      6.60 o 
   8   2   8      179.37      187.00      4.55 o 
 -11   3   8       17.36       14.05      3.71 o 
 -10   3   8      121.28      128.46      4.74 o 
  -9   3   8      104.37      107.51      3.42 o 
  -8   3   8        3.79        2.86      1.34 o 
  -7   3   8        5.08        8.80      3.64 o 
  -6   3   8       37.27       36.21      1.90 o 
  -5   3   8       50.93       47.00      2.10 o 
  -4   3   8      177.96      159.61      3.34 o 
  -3   3   8      583.76      573.73      8.18 o 
  -2   3   8       29.42       26.65      1.08 o 
  -1   3   8       81.81       71.97      1.77 o 
   0   3   8      325.55      322.13      4.05 o 
   1   3   8      336.56      345.37      4.35 o 
   2   3   8      148.17      148.33      3.41 o 
   3   3   8        2.36        1.61      1.19 o 
   4   3   8       12.98       11.66      2.04 o 
   5   3   8      159.68      151.82      3.58 o 
   6   3   8        1.06        0.59      1.47 o 
   7   3   8        4.51        3.44      1.77 o 
 -11   4   8       85.16       75.43      6.45 o 
 -10   4   8      154.13      156.85      5.57 o 
  -9   4   8      225.68      216.19      6.04 o 
  -8   4   8      284.61      286.39      8.82 o 
  -7   4   8      791.87      748.43      8.67 o 
  -6   4   8      898.94      878.07      9.29 o 
  -5   4   8      736.31      773.38     11.24 o 
  -4   4   8      758.87      768.71      8.21 o 
  -3   4   8      997.81     1020.05      8.15 o 
  -2   4   8        6.80       12.11      2.16 o 
  -1   4   8      109.52      102.42      1.97 o 
   0   4   8      227.66      232.02      3.00 o 
   1   4   8      794.32      784.04      7.30 o 
   2   4   8      427.17      432.29      5.16 o 
   3   4   8      390.22      386.45      5.87 o 
   4   4   8      877.71      863.15      9.92 o 
   5   4   8      288.03      278.10      5.51 o 
   6   4   8       88.22       86.39      5.73 o 
   7   4   8       62.21       65.18      6.73 o 
 -10   5   8       60.30       64.71      3.94 o 
  -9   5   8       36.01       36.23      3.00 o 
  -8   5   8       18.43       17.38      2.52 o 
  -7   5   8       18.64       20.41      2.27 o 
  -6   5   8        0.75       -0.89      1.40 o 
  -5   5   8        0.88       -0.89      0.97 o 
  -4   5   8        0.18        0.72      0.97 o 
  -3   5   8       29.81       34.85      2.71 o 
  -2   5   8      169.70      175.42      3.55 o 
  -1   5   8        5.43        2.82      1.14 o 
   0   5   8       66.91       61.97      2.12 o 
   1   5   8       19.03       23.43      3.56 o 
   2   5   8      154.09      158.20      3.18 o 
   3   5   8       39.22       37.90      2.78 o 
   4   5   8       58.08       50.59      3.26 o 
   5   5   8        8.43        4.29      2.16 o 
   6   5   8        0.61       -0.51      2.01 o 
   7   5   8        1.12        0.39      2.82 o 
 -10   6   8       98.15       98.08      4.86 o 
  -9   6   8      209.33      213.90      6.33 o 
  -8   6   8      183.79      185.45      5.69 o 
  -7   6   8      411.76      395.64      8.04 o 
  -6   6   8      567.23      525.28      9.08 o 
  -5   6   8      190.84      199.78      8.28 o 
  -4   6   8      429.26      413.48      7.47 o 
  -3   6   8      660.27      669.68      9.77 o 
  -2   6   8      313.76      343.60      5.13 o 
  -1   6   8       26.88       30.06      1.80 o 
   0   6   8      397.20      404.76      7.27 o 
   1   6   8      682.51      690.51      8.32 o 
   2   6   8      100.64      105.87      3.26 o 
   3   6   8      209.62      208.18      5.71 o 
   4   6   8      210.95      207.95     12.59 o 
   5   6   8      199.42      197.96      6.24 o 
   6   6   8       41.03       36.67      3.48 o 
  -9   7   8        2.71       -1.13      2.09 o 
  -8   7   8       21.90       22.29      3.05 o 
  -7   7   8       64.89       65.67      6.30 o 
  -6   7   8       54.19       41.76      3.01 o 
  -5   7   8       17.08       18.72      2.34 o 
  -4   7   8      125.70      110.13      4.13 o 
  -3   7   8       17.00       18.74      3.32 o 
  -2   7   8       22.57       21.27      2.43 o 
  -1   7   8       44.83       44.25      2.85 o 
   0   7   8       19.58       20.15      3.51 o 
   1   7   8       37.17       34.10      2.18 o 
   2   7   8       76.41       76.45      3.08 o 
   3   7   8       62.26       61.48      2.94 o 
   4   7   8       54.87       61.38      3.60 o 
   5   7   8        4.10        5.80      2.36 o 
  -8   8   8      108.18      116.28      4.21 o 
  -7   8   8       63.62       71.66      3.37 o 
  -6   8   8       57.62       51.83      3.68 o 
  -5   8   8       40.40       46.58      3.40 o 
  -4   8   8      186.24      170.60      5.96 o 
  -3   8   8      362.30      370.99      9.36 o 
  -2   8   8     1019.39      988.84     19.89 o 
  -1   8   8      986.55     1002.55     20.59 o 
   0   8   8      574.82      574.27     14.80 o 
   1   8   8      166.15      181.12      8.43 o 
   2   8   8       24.91       21.61      2.73 o 
   3   8   8       73.19       77.09      4.23 o 
   4   8   8       40.49       43.55      3.45 o 
   5   8   8      137.02      147.38      5.76 o 
  -7   9   8       63.45       55.38      4.02 o 
  -6   9   8        9.93       15.83      3.35 o 
  -5   9   8        0.93        2.94      2.00 o 
  -4   9   8        6.92        3.81      2.12 o 
  -3   9   8       57.92       50.05      6.16 o 
  -2   9   8       72.90       70.09      8.02 o 
  -1   9   8       33.74       32.85      4.67 o 
   0   9   8      342.91      350.04     11.81 o 
   1   9   8        0.68       -0.50      2.88 o 
   2   9   8       22.00       25.90      3.06 o 
   3   9   8       23.27       23.50      3.09 o 
  -5  10   8      467.71      458.49     10.05 o 
  -4  10   8      227.16      228.22      7.06 o 
  -3  10   8       47.32       48.78      3.73 o 
  -2  10   8       21.51       20.19      4.42 o 
  -1  10   8       37.27       38.70      5.19 o 
   0  10   8       68.53       71.76      6.25 o 
   1  10   8      196.19      210.32     10.17 o 
   2  10   8      563.18      612.67     11.83 o 
 -11   1   9      133.48      149.29      9.57 o 
 -10   1   9      157.17      161.68      5.36 o 
  -9   1   9      369.66      371.85     11.88 o 
  -8   1   9      678.94      654.78     12.60 o 
  -7   1   9      218.25      207.44      6.07 o 
  -6   1   9      186.50      200.46      4.08 o 
  -5   1   9      522.46      507.69      6.55 o 
  -4   1   9     1675.15     1677.47     15.10 o 
  -3   1   9      228.86      218.08      4.47 o 
  -2   1   9      489.00      512.70      6.77 o 
  -1   1   9     1562.24     1543.73     13.51 o 
   0   1   9     1269.23     1246.21      8.75 o 
   1   1   9      249.29      254.90      3.78 o 
   2   1   9       33.03       35.54      1.71 o 
   3   1   9      174.71      164.87      3.39 o 
   4   1   9      183.74      182.04      3.76 o 
   5   1   9      140.01      136.64      4.30 o 
   6   1   9      211.04      202.60      4.44 o 
   7   1   9       54.35       54.51      4.39 o 
 -11   2   9        3.56        0.11      2.10 o 
 -10   2   9       73.31       76.01      9.59 o 
  -9   2   9       89.88       91.37      4.10 o 
  -8   2   9      167.74      156.48      4.03 o 
  -7   2   9        0.68       -0.21      1.12 o 
  -6   2   9       23.64       20.43      3.09 o 
  -5   2   9       35.40       38.90      2.01 o 
  -4   2   9        7.99        7.14      1.01 o 
  -3   2   9       19.63       17.15      1.33 o 
  -2   2   9      291.10      279.79      3.79 o 
  -1   2   9      258.84      255.38      4.13 o 
   0   2   9      415.45      410.30      4.82 o 
   1   2   9       95.70       94.72      2.41 o 
   2   2   9       58.68       52.24      2.04 o 
   3   2   9        5.29        2.72      1.14 o 
   4   2   9      149.80      135.49      3.87 o 
   5   2   9      199.75      189.66      4.10 o 
   6   2   9      113.71      110.58      3.50 o 
   7   2   9        3.14        4.06      2.03 o 
 -11   3   9      137.49      142.65      8.07 o 
 -10   3   9      217.08      213.73      6.06 o 
  -9   3   9      117.94      122.56      3.80 o 
  -8   3   9      115.71      113.67      3.44 o 
  -7   3   9      411.73      381.52      6.38 o 
  -6   3   9      653.19      632.70      7.74 o 
  -5   3   9      961.42      925.35     10.50 o 
  -4   3   9      970.10     1010.53      9.01 o 
  -3   3   9      755.62      765.70      7.22 o 
  -2   3   9        6.39        4.94      0.94 o 
  -1   3   9        7.69        7.91      0.91 o 
   0   3   9      213.18      219.12      3.50 o 
   1   3   9      766.63      763.59      7.31 o 
   2   3   9      574.61      584.16      7.48 o 
   3   3   9     1064.90     1088.59     21.69 o 
   4   3   9      800.05      802.67      9.77 o 
   5   3   9      186.17      176.80      4.62 o 
   6   3   9       26.08       22.75      2.33 o 
   7   3   9       14.09       18.26      7.89 o 
 -10   4   9       53.00       58.86      3.79 o 
  -9   4   9      132.82      121.86      7.03 o 
  -8   4   9        0.17        0.11      1.31 o 
  -7   4   9      130.89      118.87      4.60 o 
  -6   4   9        3.84        0.95      1.40 o 
  -5   4   9      159.51      146.81      3.54 o 
  -4   4   9       52.53       47.50      1.81 o 
  -3   4   9       38.63       32.26      1.54 o 
  -2   4   9      503.48      496.07      6.44 o 
  -1   4   9        1.25        2.32      0.81 o 
   0   4   9      580.98      539.75      5.06 o 
   1   4   9      590.21      580.25      6.30 o 
   2   4   9      174.44      182.51      4.05 o 
   3   4   9        6.56        4.78      1.49 o 
   4   4   9       32.02       36.57      2.86 o 
   5   4   9      165.26      150.85      5.41 o 
   6   4   9        1.67       -1.06      2.09 o 
 -10   5   9       68.06       65.15      3.97 o 
  -9   5   9      294.69      295.51      7.42 o 
  -8   5   9      599.47      606.45     10.54 o 
  -7   5   9      611.58      619.32     17.89 o 
  -6   5   9       49.26       50.11      3.89 o 
  -5   5   9        6.40        4.52      1.33 o 
  -4   5   9       65.93       65.62      2.53 o 
  -3   5   9      567.59      556.08      6.74 o 
  -2   5   9      691.65      649.56      8.09 o 
  -1   5   9     1248.45     1268.36      8.97 o 
   0   5   9     1168.68     1160.22      8.48 o 
   1   5   9      308.90      325.93      5.45 o 
   2   5   9       12.74        9.88      1.57 o 
   3   5   9       23.60       27.78      3.55 o 
   4   5   9       70.69       63.05      4.73 o 
   5   5   9      275.70      270.55     11.36 o 
   6   5   9      489.54      480.58     10.26 o 
  -9   6   9       48.26       47.06      3.86 o 
  -8   6   9        3.35        5.52      2.19 o 
  -7   6   9       52.41       62.05      3.59 o 
  -6   6   9       28.52       35.78      2.88 o 
  -5   6   9        0.73       -0.38      1.43 o 
  -4   6   9      108.65      104.91      4.01 o 
  -3   6   9      760.30      730.52     23.22 o 
  -2   6   9      610.32      586.78      8.94 o 
  -1   6   9        0.05       -0.26      1.15 o 
   0   6   9      149.69      150.24      3.79 o 
   1   6   9      137.71      142.22      3.82 o 
   2   6   9       76.21       77.62      3.15 o 
   3   6   9      105.87       93.31      9.34 o 
   4   6   9       23.01       28.00      2.96 o 
   5   6   9       40.01       40.14      3.59 o 
  -9   7   9        1.36        0.50      2.16 o 
  -8   7   9       26.92       25.13      3.00 o 
  -7   7   9       24.31       19.54      2.67 o 
  -6   7   9      284.34      272.22      6.76 o 
  -5   7   9      469.36      486.91      8.97 o 
  -4   7   9      887.75      901.69     23.01 o 
  -3   7   9      818.70      816.59     18.07 o 
  -2   7   9      366.75      346.39      7.73 o 
  -1   7   9       54.44       57.01      5.02 o 
   0   7   9      366.55      358.22      8.88 o 
   1   7   9      398.03      413.02      6.63 o 
   2   7   9      609.21      638.81      8.73 o 
   3   7   9      543.09      580.24     11.59 o 
   4   7   9      268.06      284.05     16.05 o 
  -8   8   9        8.54        8.73      2.08 o 
  -7   8   9      102.61      111.44      4.15 o 
  -6   8   9      228.87      230.28      6.98 o 
  -5   8   9       26.98       26.26      2.91 o 
  -4   8   9       11.65       10.14      2.31 o 
  -3   8   9       17.40       13.90      2.42 o 
  -2   8   9       20.90       24.99      4.30 o 
  -1   8   9       33.56       27.48      4.42 o 
   0   8   9        9.42       10.77      3.55 o 
   1   8   9      221.83      217.72      6.41 o 
   2   8   9       46.96       42.12      5.41 o 
   3   8   9        2.49        2.01      3.07 o 
  -6   9   9       76.93       73.07      6.56 o 
  -5   9   9       21.99       19.27      3.91 o 
  -4   9   9        1.79        0.86      2.38 o 
  -3   9   9        1.98        2.63      2.13 o 
  -2   9   9       93.96       89.36      6.62 o 
  -1   9   9      269.69      277.25     10.81 o 
   0   9   9      218.71      230.33     10.00 o 
   1   9   9       51.56       56.08      3.94 o 
   2   9   9       74.46       69.06      4.27 o 
  -4  10   9        0.91        0.29      2.21 o 
  -3  10   9       44.50       47.15      3.84 o 
  -2  10   9       24.39       21.06      4.42 o 
  -1  10   9        3.21        5.15      3.69 o 
   0  10   9        3.32        2.66      3.74 o 
 -11   0  10      324.31      324.21     11.10 o 
 -10   0  10      157.67      171.43      7.86 o 
  -9   0  10      106.04      106.83      6.31 o 
  -8   0  10       46.44       51.88      4.44 o 
  -7   0  10      214.65      193.14      7.16 o 
  -6   0  10        3.29        4.59      2.37 o 
  -5   0  10      784.80      797.58     15.29 o 
  -4   0  10     1475.35     1462.41     16.74 o 
  -3   0  10      278.25      314.57      6.66 o 
  -2   0  10      669.09      699.55     10.88 o 
  -1   0  10      441.91      453.70      7.59 o 
   0   0  10      905.35      910.74     17.02 o 
   1   0  10      654.13      667.49      9.69 o 
   2   0  10     1240.25     1215.71     14.93 o 
   3   0  10     1331.65     1293.68     16.13 o 
   4   0  10      670.09      663.56     10.99 o 
   5   0  10      305.17      315.81      7.69 o 
   6   0  10       18.46       20.87      2.92 o 
 -11   1  10       13.08       15.07      2.70 o 
 -10   1  10      122.30      125.44      5.00 o 
  -9   1  10      269.03      250.46      6.42 o 
  -8   1  10        0.39        1.42      1.68 o 
  -7   1  10      199.16      198.97      6.44 o 
  -6   1  10      244.94      248.03      4.71 o 
  -5   1  10       23.49       32.55      2.55 o 
  -4   1  10      167.69      175.66      4.16 o 
  -3   1  10       61.38       61.21      1.83 o 
  -2   1  10      474.77      484.14      5.44 o 
  -1   1  10      123.94      131.24      3.31 o 
   0   1  10       80.26       76.72      3.36 o 
   1   1  10      165.21      156.79      3.70 o 
   2   1  10       39.76       45.38      2.60 o 
   3   1  10       16.47       15.24      1.60 o 
   4   1  10       28.37       34.55      2.11 o 
   5   1  10       61.90       62.97      2.69 o 
   6   1  10        0.03        1.16      1.54 o 
 -10   2  10       89.55       90.67      4.43 o 
  -9   2  10      604.92      605.69     13.97 o 
  -8   2  10     1348.28     1317.05     13.49 o 
  -7   2  10      700.75      717.77      8.81 o 
  -6   2  10      194.47      196.69      4.27 o 
  -5   2  10      362.79      359.96      5.65 o 
  -4   2  10      156.29      153.97      3.05 o 
  -3   2  10       23.28       26.00      1.29 o 
  -2   2  10      201.33      197.43      3.68 o 
  -1   2  10     1231.52     1194.58      9.72 o 
   0   2  10      851.47      842.83      9.24 o 
   1   2  10      115.30      127.77      3.41 o 
   2   2  10       67.13       71.05      2.46 o 
   3   2  10       75.12       68.13      2.56 o 
   4   2  10       29.93       29.20      2.00 o 
   5   2  10      279.58      283.37      5.15 o 
   6   2  10      312.07      313.97      5.73 o 
 -10   3  10       11.71        8.60      3.09 o 
  -9   3  10       26.16       25.63      2.22 o 
  -8   3  10       85.20       79.74      3.11 o 
  -7   3  10        2.90        3.25      1.37 o 
  -6   3  10      102.61      102.52      3.20 o 
  -5   3  10       82.54       85.74      5.49 o 
  -4   3  10      311.66      318.10      4.34 o 
  -3   3  10      295.88      299.82      4.21 o 
  -2   3  10      118.52      126.40      2.78 o 
  -1   3  10       35.73       37.40      1.82 o 
   0   3  10        0.12        0.12      0.92 o 
   1   3  10       15.80       17.22      1.90 o 
   2   3  10      106.90       96.68      3.63 o 
   3   3  10        7.03        6.23      1.60 o 
   4   3  10        2.66        0.42      1.79 o 
   5   3  10       50.63       57.32      3.08 o 
   6   3  10       58.04       54.22      3.27 o 
 -10   4  10      113.67      114.29      5.22 o 
  -9   4  10       43.04       41.88      3.36 o 
  -8   4  10       57.03       46.71      2.59 o 
  -7   4  10      225.72      206.95      4.55 o 
  -6   4  10      613.15      588.32      7.75 o 
  -5   4  10     1038.26     1012.66     10.70 o 
  -4   4  10     1001.20     1018.86      8.80 o 
  -3   4  10     1037.91     1017.53      8.77 o 
  -2   4  10      302.19      312.49      5.25 o 
  -1   4  10      181.79      188.00      3.35 o 
   0   4  10       40.87       41.95      1.63 o 
   1   4  10       83.57       72.00      2.77 o 
   2   4  10      147.20      168.70      4.17 o 
   3   4  10      311.86      323.83      5.96 o 
   4   4  10      197.98      200.37      5.75 o 
   5   4  10       81.99       79.23      4.47 o 
  -9   5  10        1.64        1.76      2.11 o 
  -8   5  10        0.32       -1.55      1.84 o 
  -7   5  10        1.97        2.29      1.89 o 
  -6   5  10       45.58       41.86      3.02 o 
  -5   5  10       33.14       37.22      4.53 o 
  -4   5  10        2.94        2.28      1.07 o 
  -3   5  10       13.75       18.05      1.40 o 
  -2   5  10      102.96       90.73      3.04 o 
  -1   5  10        0.10        0.34      1.03 o 
   0   5  10       73.71       70.58      3.18 o 
   1   5  10      141.48      138.81      3.26 o 
   2   5  10       27.78       27.31      2.15 o 
   3   5  10       22.79       19.77      2.83 o 
   4   5  10        0.23       -1.19      1.97 o 
   5   5  10        4.45        6.27      2.49 o 
  -9   6  10      119.17      138.22      5.54 o 
  -8   6  10       78.10       76.73      4.28 o 
  -7   6  10      181.57      174.32      5.67 o 
  -6   6  10      268.98      258.18      6.63 o 
  -5   6  10      181.68      189.82      5.51 o 
  -4   6  10      217.03      213.38     10.39 o 
  -3   6  10      467.22      467.60      8.47 o 
  -2   6  10      430.30      437.64      6.49 o 
  -1   6  10      373.57      367.42      5.07 o 
   0   6  10      326.15      323.71      5.72 o 
   1   6  10      240.07      242.76      5.10 o 
   2   6  10      181.83      190.73      5.77 o 
   3   6  10       86.94      107.46      7.07 o 
   4   6  10       52.15       54.05      3.82 o 
  -8   7  10        0.96       -1.27      2.08 o 
  -7   7  10        8.26        7.87      2.46 o 
  -6   7  10       26.28       23.27      2.78 o 
  -5   7  10       40.56       33.10      2.93 o 
  -4   7  10       30.05       26.31      3.18 o 
  -3   7  10        9.30        7.35      3.28 o 
  -2   7  10        3.69        4.54      3.18 o 
  -1   7  10        4.05        4.77      1.96 o 
   0   7  10        0.66        0.68      1.83 o 
   1   7  10        0.02        0.20      1.58 o 
   2   7  10       52.97       57.38      3.69 o 
   3   7  10       34.43       29.81      3.20 o 
  -7   8  10      167.06      177.01      9.13 o 
  -6   8  10       79.10       92.08      6.66 o 
  -5   8  10       39.67       43.35      4.68 o 
  -4   8  10       33.54       38.46      5.89 o 
  -3   8  10       23.22       23.32      2.90 o 
  -2   8  10      110.10      102.51      7.16 o 
  -1   8  10      284.24      282.62     11.00 o 
   0   8  10      245.21      262.27      7.10 o 
   1   8  10      130.84      132.05      5.27 o 
   2   8  10      135.59      131.07      7.43 o 
  -5   9  10        4.24        3.55      2.39 o 
  -4   9  10        0.87        0.28      2.02 o 
  -3   9  10        5.03        3.01      3.30 o 
  -2   9  10        2.48       -2.18      2.78 o 
  -1   9  10       14.52       11.35      4.19 o 
   0   9  10       28.75       32.95      3.38 o 
 -10   1  11       66.95       62.97      3.82 o 
  -9   1  11      372.86      368.94      8.00 o 
  -8   1  11      417.25      420.16      8.24 o 
  -7   1  11      217.06      219.91      5.70 o 
  -6   1  11      199.00      208.53      4.59 o 
  -5   1  11      708.15      702.17      8.66 o 
  -4   1  11      175.51      168.51      3.30 o 
  -3   1  11       75.38       80.58      2.10 o 
  -2   1  11      400.42      389.96      4.41 o 
  -1   1  11      812.55      806.44      9.31 o 
   0   1  11      565.51      559.46      9.29 o 
   1   1  11      295.22      329.81      7.14 o 
   2   1  11      382.00      371.98      9.72 o 
   3   1  11       94.92       89.72      4.84 o 
   4   1  11      142.32      141.39      3.74 o 
   5   1  11      160.96      165.94      4.29 o 
 -10   2  11        1.12        1.83      2.07 o 
  -9   2  11       29.77       25.01      3.62 o 
  -8   2  11      129.66      116.17      3.80 o 
  -7   2  11       30.48       30.01      2.21 o 
  -6   2  11        4.97        6.51      1.78 o 
  -5   2  11        1.85        1.34      1.31 o 
  -4   2  11      175.90      159.78      3.26 o 
  -3   2  11       44.23       48.88      1.75 o 
  -2   2  11       85.65       87.50      3.00 o 
  -1   2  11        0.03       -1.04      1.04 o 
   0   2  11       17.09       20.09      2.28 o 
   1   2  11      190.35      172.40      5.15 o 
   2   2  11      123.58      117.69      6.53 o 
   3   2  11       73.31       70.68      3.19 o 
   4   2  11       45.08       45.66      2.47 o 
   5   2  11       27.04       29.19      2.28 o 
 -10   3  11      243.57      254.65      7.49 o 
  -9   3  11       64.41       63.65      3.18 o 
  -8   3  11        1.76        3.67      1.63 o 
  -7   3  11        2.09        3.31      1.53 o 
  -6   3  11      394.37      374.19      6.23 o 
  -5   3  11      722.05      708.76      8.79 o 
  -4   3  11      646.94      655.84     12.31 o 
  -3   3  11      763.47      808.42      7.81 o 
  -2   3  11      574.82      578.57      6.38 o 
  -1   3  11      127.06      125.87      2.97 o 
   0   3  11        6.12        9.16      2.25 o 
   1   3  11       36.36       35.76      3.56 o 
   2   3  11      148.78      153.23      4.15 o 
   3   3  11      185.54      177.68      4.67 o 
   4   3  11      272.22      291.91      6.19 o 
  -9   4  11       82.67       85.68      4.52 o 
  -8   4  11        0.08       -0.51      1.85 o 
  -7   4  11      113.16      110.29      3.65 o 
  -6   4  11       35.90       40.03      2.35 o 
  -5   4  11       46.66       47.59      2.50 o 
  -4   4  11       37.92       35.74      1.81 o 
  -3   4  11      120.50      118.15      2.94 o 
  -2   4  11      521.88      522.19      7.32 o 
  -1   4  11      243.24      241.53      4.02 o 
   0   4  11        2.63        2.63      1.20 o 
   1   4  11       13.76       13.26      2.89 o 
   2   4  11       47.00       46.25      2.63 o 
   3   4  11       37.04       34.11      3.38 o 
   4   4  11        4.39        6.58      2.41 o 
  -9   5  11      182.85      195.81      6.57 o 
  -8   5  11      400.82      390.41     21.91 o 
  -7   5  11      582.45      582.34     10.60 o 
  -6   5  11      479.78      485.02      9.35 o 
  -5   5  11       45.62       41.75      2.38 o 
  -4   5  11        8.22        9.71      2.47 o 
  -3   5  11        1.91        2.20      1.16 o 
  -2   5  11      162.22      166.98      4.18 o 
  -1   5  11      474.65      496.21      5.97 o 
   0   5  11      417.93      434.77      5.70 o 
   1   5  11      251.06      250.98      4.22 o 
   2   5  11      101.21      109.67      4.61 o 
   3   5  11       38.46       40.37      3.46 o 
  -8   6  11       10.89        6.18      2.54 o 
  -7   6  11      128.56      126.71      5.13 o 
  -6   6  11      308.90      309.82      7.45 o 
  -5   6  11       42.99       46.65      3.23 o 
  -4   6  11        6.60        4.96      2.04 o 
  -3   6  11       34.01       29.27      3.27 o 
  -2   6  11      232.13      228.60      4.90 o 
  -1   6  11      315.19      310.38      7.18 o 
   0   6  11       77.90       82.55      4.19 o 
   1   6  11        3.25        3.43      2.93 o 
   2   6  11       26.80       29.61      3.06 o 
   3   6  11        9.83        7.93      2.73 o 
  -7   7  11        4.70        3.59      2.33 o 
  -6   7  11       38.45       40.44      7.57 o 
  -5   7  11      124.29      131.25      7.67 o 
  -4   7  11      270.07      257.80     10.48 o 
  -3   7  11      360.84      373.93     12.62 o 
  -2   7  11      221.63      238.21      9.90 o 
  -1   7  11       28.86       27.37      4.36 o 
   0   7  11       25.30       25.40      4.23 o 
   1   7  11      136.41      141.84      6.78 o 
   2   7  11      245.77      250.89     11.35 o 
  -5   8  11      134.05      144.23      8.32 o 
  -4   8  11       20.97       12.08      2.67 o 
  -3   8  11       49.17       51.55      5.69 o 
  -2   8  11       87.24       88.47      6.81 o 
  -1   8  11       15.44       10.98      3.84 o 
   0   8  11        9.56        8.30      3.69 o 
  -9   0  12      215.77      203.10      8.80 o 
  -8   0  12        1.55        2.80      2.97 o 
  -7   0  12       23.69       26.69      3.69 o 
  -6   0  12       14.70       16.27      3.20 o 
  -5   0  12      210.97      195.82      7.70 o 
  -4   0  12      217.51      237.76      8.53 o 
  -3   0  12      558.88      550.66     10.56 o 
  -2   0  12      273.49      289.52      6.17 o 
  -1   0  12       18.47       10.83      2.93 o 
   0   0  12       23.60       21.13      3.59 o 
   1   0  12       57.27       51.30      4.69 o 
   2   0  12      130.83      108.62      6.54 o 
   3   0  12      292.26      273.10     10.25 o 
   4   0  12      662.23      676.12     17.31 o 
  -9   1  12      258.20      275.95      7.16 o 
  -8   1  12       82.73       91.06      4.24 o 
  -7   1  12       55.59       59.40      3.49 o 
  -6   1  12      174.36      167.05      6.28 o 
  -5   1  12      194.30      205.13      7.32 o 
  -4   1  12      138.88      145.76      3.85 o 
  -3   1  12        1.15        1.73      0.98 o 
  -2   1  12      227.29      233.02      3.55 o 
  -1   1  12      237.86      224.76      4.66 o 
   0   1  12       37.01       40.83      3.22 o 
   1   1  12        0.41        2.92      2.09 o 
   2   1  12       45.99       48.75      8.73 o 
   3   1  12       33.76       37.15      3.34 o 
   4   1  12        0.05       -1.34      2.18 o 
  -9   2  12      168.04      164.33      5.50 o 
  -8   2  12      581.50      565.57     10.01 o 
  -7   2  12      796.40      813.86     14.64 o 
  -6   2  12      746.33      760.81      9.62 o 
  -5   2  12      259.71      252.26      5.16 o 
  -4   2  12       23.93       19.80      1.68 o 
  -3   2  12        9.50        9.25      1.21 o 
  -2   2  12      105.20      107.86      2.98 o 
  -1   2  12      400.42      417.97      6.39 o 
   0   2  12      372.34      379.26      7.93 o 
   1   2  12      351.40      365.56      7.95 o 
   2   2  12      114.03      104.96      4.75 o 
   3   2  12       24.42       18.70      2.88 o 
  -9   3  12        7.62        6.17      2.32 o 
  -8   3  12        9.63       10.13      1.88 o 
  -7   3  12       11.99       13.20      2.02 o 
  -6   3  12      146.34      138.02      4.00 o 
  -5   3  12       76.48       77.93      3.16 o 
  -4   3  12       12.29       11.27      1.50 o 
  -3   3  12       21.37       25.94      1.82 o 
  -2   3  12      133.95      135.38      4.08 o 
  -1   3  12      182.12      192.83      3.81 o 
   0   3  12       22.42       15.71      2.03 o 
   1   3  12       11.47       11.53      2.24 o 
   2   3  12        4.89        2.09      2.01 o 
   3   3  12       36.57       29.68      3.11 o 
  -8   4  12       10.26        8.82      2.48 o 
  -7   4  12        7.48        6.44      1.82 o 
  -6   4  12      252.57      245.24      5.90 o 
  -5   4  12      186.56      186.70      4.60 o 
  -4   4  12      327.98      321.78      4.85 o 
  -3   4  12      602.53      594.17      8.34 o 
  -2   4  12      604.07      591.96      8.25 o 
  -1   4  12      244.06      255.92      4.71 o 
   0   4  12      126.88      125.55      4.53 o 
   1   4  12       89.33       99.71      6.33 o 
   2   4  12       97.09       93.89      4.52 o 
   3   4  12      206.58      231.97      9.84 o 
  -8   5  12       16.26       15.40      2.75 o 
  -7   5  12        0.01       -0.91      2.10 o 
  -6   5  12        0.02       -1.18      1.97 o 
  -5   5  12        7.92        6.65      1.77 o 
  -4   5  12       24.42       25.85      2.85 o 
  -3   5  12       81.66       86.18      2.81 o 
  -2   5  12       96.74       98.82      3.58 o 
  -1   5  12        5.41        3.40      1.32 o 
   0   5  12        0.23       -0.34      1.40 o 
   1   5  12        3.27        2.55      2.93 o 
   2   5  12       33.22       26.35      4.30 o 
  -7   6  12       66.96       60.32      4.13 o 
  -6   6  12      141.16      170.28      8.74 o 
  -5   6  12       91.18       88.52      4.55 o 
  -4   6  12       92.43      108.53      4.89 o 
  -3   6  12      253.63      268.57      8.79 o 
  -2   6  12      323.48      336.17      7.79 o 
  -1   6  12      207.37      203.96      7.01 o 
   0   6  12      247.37      256.83      9.63 o 
   1   6  12      135.24      144.89      7.78 o 
  -5   7  12      139.75      137.00      7.95 o 
  -4   7  12       40.82       33.35      4.94 o 
  -3   7  12        0.86        1.47      3.09 o 
  -2   7  12        0.19        1.85      3.09 o 
  -1   7  12        0.55        1.25      3.09 o 
  -8   1  13      206.74      209.73      6.81 o 
  -7   1  13      345.51      364.69     11.74 o 
  -6   1  13      182.33      184.46      5.72 o 
  -5   1  13       73.76       83.05      4.75 o 
  -4   1  13       70.84       71.49      2.59 o 
  -3   1  13       69.56       75.10      2.76 o 
  -2   1  13      142.53      152.42      3.43 o 
  -1   1  13      152.56      144.46      4.00 o 
   0   1  13      224.92      248.47      8.44 o 
   1   1  13      255.14      254.91      9.90 o 
   2   1  13      187.90      199.83      6.43 o 
  -8   2  13        4.75        6.49      2.36 o 
  -7   2  13        7.94        6.50      1.95 o 
  -6   2  13       33.61       30.16      2.68 o 
  -5   2  13       15.19       17.48      2.13 o 
  -4   2  13        1.78        0.89      1.31 o 
  -3   2  13       86.24       78.98      2.42 o 
  -2   2  13      317.83      336.44      4.56 o 
  -1   2  13      372.16      370.35      6.30 o 
   0   2  13       46.12       49.72      3.52 o 
   1   2  13        0.00        0.21      2.05 o 
   2   2  13       25.20       21.84      3.07 o 
  -8   3  13        3.92        6.75      1.99 o 
  -7   3  13        2.89        3.88      1.79 o 
  -6   3  13       90.43       89.56      3.57 o 
  -5   3  13      153.90      157.50      4.41 o 
  -4   3  13      459.78      474.18      6.28 o 
  -3   3  13      700.30      699.47      7.80 o 
  -2   3  13      523.18      533.70      5.85 o 
  -1   3  13      133.31      128.66      5.18 o 
   0   3  13       13.40       13.23      1.92 o 
   1   3  13        1.62        2.19      2.20 o 
  -7   4  13       47.33       53.08      3.03 o 
  -6   4  13      258.12      256.70      5.65 o 
  -5   4  13      213.45      208.05      5.40 o 
  -4   4  13       72.42       73.77      2.71 o 
  -3   4  13        7.03        8.92      1.59 o 
  -2   4  13      183.43      183.22      4.05 o 
  -1   4  13      165.25      159.75      4.24 o 
   0   4  13      111.58      106.41      3.64 o 
   1   4  13        1.65        0.69      1.74 o 
  -6   5  13      384.97      396.84     12.18 o 
  -5   5  13       77.94       71.45      3.34 o 
  -4   5  13        3.18        2.64      1.47 o 
  -3   5  13        2.97        4.18      1.42 o 
  -2   5  13        4.41        5.00      1.51 o 
  -1   5  13      227.93      238.10      5.10 o 
   0   5  13      444.29      438.05      6.92 o 
  -4   6  13      120.55      121.83      7.16 o 
  -3   6  13       13.99       15.63      2.79 o 
  -2   6  13       41.72       42.91      3.85 o 
  -7   0  14       62.02       58.25      5.58 o 
  -6   0  14       45.07       44.53      4.73 o 
  -5   0  14      161.93      172.34      8.07 o 
  -4   0  14      306.27      319.14     10.79 o 
  -3   0  14      552.95      586.56      9.89 o 
  -2   0  14      387.21      391.76     14.09 o 
  -1   0  14        5.33        7.08      2.36 o 
   0   0  14       58.58       65.49      5.75 o 
  -6   1  14       49.69       46.75      4.05 o 
  -5   1  14       91.62       98.71      5.31 o 
  -4   1  14       69.27       72.05      4.07 o 
  -3   1  14        0.28       -1.68      1.36 o 
  -2   1  14       42.97       43.00      2.33 o 
  -1   1  14      105.91      103.14      3.11 o 
   0   1  14       40.19       37.07      3.43 o 
  -6   2  14      259.93      257.16     12.97 o 
  -5   2  14      153.42      164.81      5.76 o 
  -4   2  14       58.31       55.48      2.60 o 
  -3   2  14       18.04       19.26      1.94 o 
  -2   2  14       70.14       69.52      2.72 o 
  -1   2  14      202.68      213.57      5.07 o 
   0   2  14      313.01      311.22      6.16 o 
  -5   3  14       74.15       79.29      3.58 o 
  -4   3  14       69.23       71.52      3.31 o 
  -3   3  14       24.55       25.78      2.14 o 
  -2   3  14       57.05       58.96      2.63 o 
  -1   3  14      105.68       99.29      3.71 o 
  -4   4  14       85.03       89.76      3.17 o 
  -3   4  14      116.84      114.90      7.12 o 
                                                 
